# Supplementary material for: Artificial intelligence for the science of evidence synthesis: how good are AI-powered tools for automatic literature screening?
Source: BMC Med Res Methodol. 2025 Aug 25;25:199. doi: 10.1186/s12874-025-02644-9 (PMC12376440; doi:10.1186/s12874-025-02644-9)
Supplement: Supplementary file 2 — Supplementary Material 2. [file 12874_2025_2644_MOESM2_ESM.xlsx]

## Sheet: case group
Title	Institution	Journal	RetractionYear	OriginalPaperDate	ChatGPT	Claude	Gemini	Deepseek	Robotsearch
Effects of olprinone on neuromuscular blockade caused by vecuronium	Department of Anesthesiology, Fukushima Medical University School of Medicine, Fukushima, 960-1295, Japan; Department of Anesthesiology, Satte General Hospital, Saitama, Japan;	Fukushima Journal of Medical Science	2017	12/1/2007	Y	Y	Y	Y	Y
Flurbiprofen axetil preceded by venous occlusion in the prevention of pain on propofol injection in the hand: A prospective, randomized, double-blind, vehicle-controlled, dose-finding study in Japanese adult surgical patients	Department of Anesthesiology, University of Tsukuba Institute of Clinical Medicine, Tsukuba, Japan	Clinical Therapeutics	2018	5/1/2005	Y	Y	Y	Y	Y
Intervention Value of Path-Type Health Education on Cognition and Renal Function of Patients with Diabetic Nephropathy	Department of Outpatient, The First People’s Hospital of Fuyang Hangzhou, Hangzhou, 311400 Zhejiang, China;	Computational and Mathematical Methods in Medicine	2022	12/22/2021	Y	Y	Y	Y	Y
Intracytoplasmic morphologically selected sperm injection versus conventional intracytoplasmic sperm injection: a randomized controlled trial	Obstetrics and Gynecology Unit, Arcispedale S. Maria Nuova of Reggio Emilia, IRCCS, Reggio Emilia, Viale Risorgimento 80, 42123 Reggio Emilia, Italy; University of Modena and Reggio Emilia, Via del Pozzo, 71, 41124 Modena, Italy;	Reproductive Biology and Endocrinology (RB&E)	2017	8/27/2015	Y	Y	Y	Y	Y
To Explore the Effects of Acupuncture and Medical Treatment at Different Times on the Gastrointestinal Reaction and White Blood Cell Count of Patients with Lung Cancer Chemotherapy	Department of Lung Cancer Surgery, Tianjin Medical University General Hospital, Tianjin, China;	Applied Bionics and Biomechanics	2023	4/7/2022	Y	Y	Y	Y	Y
Dexamethasone injection into the pterygomandibular space in lower third molar surgery	Department of Oral Maxillofacial Surgery, Faculty of Dentistry, Mahidol University, Bangkok, Thailand; Insein General Hospital, Insein Township, Yangon, Myanmar;	International Journal of Oral and Maxillofacial Surgery	2018	3/16/2017	Y	Y	Y	Y	Y
Clomiphene Citrate versus Tamoxifen for ovulation induction in women with PCOS: A prospective randomized trial	Department of Obstetrics & Gynecology, Mansoura University, Mansoura, Egypt;	European Journal of Obstetrics & Gynecology and Reproductive Biology	2022	8/9/2011	Y	Y	Y	Y	Y
A randomized split mouth clinical trial comparing mineral trioxide aggregate with a new fast-setting calcium silicate cement in direct pulp capping of primary molars: A preliminary report from a long-term follow-up	Department of Orthodontics, Tabriz Branch, Islamic Azad University, College of Dentistry, Tabriz, Iran; Department of Pediatric Dentistry, Tabriz University of Medical Sciences, School of Dentistry, Tabriz, East Azerbaijan, Iran;	International Journal of Clinical Pediatric Dentistry	2021	7/1/2020	Y	Y	Y	Y	Y
Age-related differences in metoclopramide requirement for pain on injection of propofol	Department of Anaesthesiology, University of Tsukuba Institute of Clinical Medicine, Tsukuba City, Ibaraki, Japan First Department of Anaesthesiology, Toho University School of Medicine, Tokyo, Japan	Clinical Drug Investigation	2014	11/1/2006	Y	Y	Y	Y	N
Evaluating the analgesic efficacy of administering celecoxib as a component of multimodal analgesia for outpatient anterior cruciate ligament reconstruction surgery	Department of Anesthesiology, Baystate Medical Center, Springfield, MA 01199, USA	Anesthesia & Analgesia	2009	7/1/2007	Y	Y	Y	Y	Y
Effect of acupuncture and Chinese herbal medicine on subacute stroke outcomes: a single center randomized controlled trial	Department of Acupuncture, The Third Affiliated Hospital of Zhejiang Chinese Medical University, Hangzhou, Zhejiang Province, China; Department of Acupuncture, Zhejiang Chinese Medical University, Hangzhou, Zhejiang Province, China; Department of Rehabilitation, The Third Affiliated Hospital of Zhejiang Chinese Medical University, Hangzhou, China;	Acupuncture in Medicine	2018	11/10/2017	Y	Y	Y	Y	Y
Randomized Trial Comparing the Flexible 19G and 25G Needles for Endoscopic Ultrasound-Guided Fine Needle Aspiration of Solid Pancreatic Mass Lesions	Division of Gastroenterology and Hepatology, Department of Pathology, University of Alabama at Birmingham, Birmingham, AL; Center for Interventional Endoscopy, Florida Hospital, Orlando, FL;	Pancreas	2016	1/1/2015	Y	Y	Y	Y	Y
Postoperative modulation of central nervous system prostaglandin E2by cyclooxygenase inhibitors after vascular surgery	Department of Anesthesiology, Baystate Medical Center, Springfield, Massachusetts; Department of Anesthesiology, Rush Medical College, Chicago, Illinois;	Anesthesiology	2009	3/1/2006	Y	Y	Y	Y	N
Postoperative neurocognitive dysfunction in elderly patients after xenon versus propofol anesthesia for major noncardiac surgery: a double-blinded randomized controlled pilot study	Department of Anaesthesiology and Intensive Care Medicine, University Hospital Schleswig-Holstein, Campus Kiel, Germany;	Anesthesiology	2014	5/1/2009	Y	Y	Y	Y	Y
The Antidiabetic Metformin as an Adjunct to Antidepressants in Patients with Major Depressive Disorder: A Proof-of-Concept, Randomized, Double-Blind, Placebo-Controlled Trial	Department of Clinical Pharmacy, Faculty of Pharmacy, University of Sadat City (USC), Sadat City, Menoufia, 32897, Egypt; Department of Biochemistry, Faculty of Pharmacy, Menoufia University, Menoufia, Egypt; Zoology Department, Faculty of Science, Damanhour University, Damanhour & Center of Excellence in Cancer Research (CECR), Tanta University, Tanta, Egypt; Consultant of Psychiatry & Private P…	Neurotherapeutics	2022	6/4/2020	Y	Y	Y	Y	Y
Risedronate and Ergocalciferol Prevent Hip Fracture in Elderly Men with Parkinson Disease	Department of Neurology, Mitate Hospital, 3237 Yugeta, Tagawa 826-0041, Japan; Department of Sport Medicine, Kei University School of Medicine, Tokyo, Japan	Neurology	2016	3/20/2007	Y	Y	Y	Y	N
Dexamethasone for the Prevention of Recurrent Laryngeal Nerve Palsy and Other Complications After Thyroid Surgery: A Randomized Double-blind Placebo-Controlled Trial	Department of Surgery, University of L’Aquila, Abruzzo, Italy;	JAMA Otolaryngology - Head & Neck Surgery	2018	5/1/2013	Y	Y	Y	Y	Y
Prospective, randomized, controlled trial of silicate-substituted calcium phosphate versus rhBMP-2 in a minimally invasive transforaminal lumbar interbody fusion	Department of Orthopedic Surgery, Rush University Medical Center, Chicago	Spine	2016	2/1/2014	Y	Y	Y	Y	Y
Diltiazem May Preserve Renal Tubular Integrity After Cardiac Surgery	Department of Anesthesiology and Critical Care Medicine, Klinikum Ludwigshafen, Bremserstrasse 79, D-67063, Ludwigshafen, Germany; Departments of Thoracic and Cardiac Surgery, Klinikum Ludwigshafen, Ludwigshafen, Germany	Canadian Journal of Anaesthesia: Journal Canadien d'Anesthésie	2011	11/29/2002	Y	Y	Y	Y	N
The effects of sodium nitroprusside-induced hypotension on splanchnic perfusion and hepatocellular integrity	Klinikum der Stadt Ludwigshafen, Akademisches Lehrkrankenhaus der Universitat Mainz, Ludwigshafen, Germany; Clinic of Urology, Klinikum der Stadt Ludwigshafen, Akademisches Lehrkrankenhaus der Universitat Mainz, Ludwigshafen, Germany	Anesthesia & Analgesia	2011	12/1/1999	Y	Y	Y	Y	Y
Influence of two different volume replacement regimens on renal function in elderly patients undergoing cardiac surgery: comparison of a new starch preparation with gelatin	Department of Anesthesiology and Intensive Care Medicine, Klinikum der Stadt Ludwigshafen, Ludwigshafen, Germany; Clinic of Cardiac Surgery, Klinikum der Stadt Ludwigshafen, Ludwigshafen, Germany	Intensive Care Medicine	2011	3/29/2003	Y	Y	Y	Y	N
Effects of whey peptides on cardiovascular disease risk factors	Department of Family Medicine and Community Health, University of Minnesota Medical School, Hypertension and Cholesterol Research Center, Minneapolis, MN;	Journal of Clinical Hypertension	2008	11/1/2006	Y	Y	Y	Y	Y
Use of ivermectin in the treatment of Covid-19: A pilot trial	Department of Medicine, Federal University of Sao Carlos (UFSCar), 13565-905, Sao Carlos, Sao Paulo, Brazil; Department of Molecular Pharmacology, Albert Einstein College of Medicine, 10461, Bronx, New York, United States; University Hospital of the Federal University of Sao Carlos (UFSCar), 13565-905, Sao Carlos, Sao Paulo, Brazil; Department of Genetics and Evolution, Federal University of S?ao…	Toxicology Reports	2022	3/9/2021	Y	Y	Y	Y	Y
A Double-blind Placebo-controlled Study of the Efficacy and Safety of Pentoxifylline in Early Chronic Peyronie's Disease	Urology and Nephrology Research Centre and Department of Urology, Shaheed Modarress Hospital, Shahid Beheshti University (MC), Tehran, Iran	BJU International	2015	10/26/2009	Y	Y	Y	Y	Y
Peri-conceptional progesterone treatment in women with unexplained recurrent miscarriage: a randomized double-blind placebo-controlled trial	Department of Obstetrics and Gynecology, Women's Health Hospital, Assiut University, Assiut, Egypt;	The Journal of Maternal-Fetal & Neonatal Medicine	2019	2/15/2017	Y	Y	Y	Y	Y
Phase III, Randomized Study of Dual Human Epidermal Growth Factor Receptor 2 (HER2) Blockade With Lapatinib Plus Trastuzumab in Combination With an Aromatase Inhibitor in Postmenopausal Women With HER2-Positive, Hormone Receptor–Positive Metastatic Breast Cancer: ALTERNATIVE	The Royal Marsden NHS Foundation Trust, London; Novartis Pharmaceuticals UK Limited, Frimley, United Kingdom; Centro de Referência da Saúde da Mulher; Hospital Israelita Albert Einstein, S?o Paulo, Brazil; Seoul National University College of Medicine, Seoul; National Cancer Center, Gyeonggi-do, Korea; Regional Oncology Dispensary, Arkhangelsk; N.N. Blokhin Russian Cancer Research Center, Moscow,…	Journal of Clinical Oncology : Official Journal of the American Society of Clinical Oncology	2020	12/15/2017	Y	Y	Y	Y	Y
Menatetrenone and vitamin D2 with calcium supplements prevent nonvertebral fracture in elderly women with Alzheimer's disease	Department of Neurology, Mitate Hospital, Tagawa 826-0041, Japan; Department of Neurology, Futase Social Insurance Hospital, Iizuka 820-0054, Japan; Department of Rehabilitation Medicine, Hirosaki University School of Medicine, Hirosaki 036-8562, Japan; Department of Vascular Biology, Hirosaki University School of Medicine, Hirosaki 036-8562, Japan; Department of Sport Medicine, Keio University S…	Bone	2017	11/24/2004	N	N	N	N	N
Effect of a Transtheoretical Model-Based Stage-Matched Exercise Intervention on Exercise Behavior and Angina in Patients With Coronary Heart Disease: A Randomized Controlled Trial	School of Nursing, The Hong Kong Polytechnic University, Hung Hom, Kowloon, China, Alice Lee Centre for Nursing Studies, Yong Loo Lin School of Medicine, National University of Singapore The Nethersole School of Nursing, The Chinese University of Hong Kong, Shatin, New Territories, China	The Journal of Cardiovascular Nursing	2014	7/22/2014	Y	Y	Y	Y	Y
The effect of gamma-enhancing binaural beats on the control of feature bindings	Cognitive Psychology Unit and Leiden Institute for Brain and Cognition, Leiden University Institute for Psychological Research, Wassenaarseweg 52, 2333 AK, Leiden, The Netherlands; Department of Cognitive Psychology, Faculty of Psychology, Institute of Cognitive Neuroscience, Ruhr University Bochum, Bochum, Germany; Institute for Sports and Sport Science, University of Kassel, Kassel, Germany;	Experimental Brain Research	2021	4/13/2017	Y	N	Y	Y	Y
Long-term survival results of a randomized trial comparing gemcitabine/cisplatin and methotrexate/vinblastine/doxorubicin/cisplatin in patients with locally advanced and metastatic bladder cancer	Department of Oncology, Aarhus University Hospital, Denmark; Department of Oncology, Herlev University Hospital, Denmark; Northern Centre for Cancer Treatment, Newcastle General Hospital, UK; Santa Chiara Hospital, Italy; University of Torino, St. Luigi Hospital, Orbassano, Italy; St. Bartholomew's Hospital, UK; The Princess Margaret Hospital, Canada; Eli Lilly and Company, IN, USA;	Annals of Oncology : Official Journal of the European Society for Medical Oncology ESMO	2011	5/1/2006	Y	Y	Y	Y	Y
Impact of an educational program on nursing students' caring and self-perception in intensive clinical training in Jordan	Al Hussein Bin Talal University, Princess Aisha Bint Al Hussein College Of Nursing, Ma’an, Jordan	Advances in Medical Education and Practice	2014	6/29/2011	Y	Y	Y	Y	Y
Prevention of Nausea and Vomiting with Granisetron, Droperidol and Metoclopramide During and After Spinal Anaesthesia for Caesarean Section: A Randomized, Double-blind, Placebo-controlled Trial	Department of Anaesthesiology, Toride Kyodo General Hospital, Ibaraki, Japan; Department of Anaesthesiology, University of Tsukuba Institute of Clinical Medicine, Tsukuba City, Ibaraki, Japan;	Acta Anaesthesiologica Scandinavica	2013	9/1/1998	Y	Y	Y	Y	Y
Transurethral ultrasonography-guided injection of adult autologous stem cells versus transurethral endoscopic injection of collagen in treatment of urinary incontinence	Department of Urology, Medical University of Innsbruck, Innsbruck, Austria; Institute of Biochemical Pharmacology,Medical University of Innsbruck, Innsbruck, Austria; Department of Radiology, Medical University of Innsbruck, Innsbruck, Austria; Department of Otolaryngology, Sisters of Charity Hospital, Wels, Austria	World Journal of Urology	2010	8/14/2007	Y	Y	Y	Y	Y
Comparative Study of the Antiemetic Efficacy of Ondansetron, Propofol and Midazolam in the Early Postoperative Period	Cukurova University, Faculty of Medicine, Department of Anaesthesiology, Adana, Turkey	European Journal of Anaesthesiology	2013	1/1/2004	Y	Y	Y	Y	Y
Effectiveness of music therapy with relaxation technique on stress management as measured by perceived stress scale	Department of Educational Foundations, Alex Ekwueme Federal University, Ndufu-Alike Ebonyi State; Department of Educational Foundations, University of Nigeria, Nsukka, Enugu State; Department of Educational Foundations, Chukwuemeka Odumegwu Ojukwu University, Igbariam Anambra State; Department of Sociology and Anthropology, Faculty of Education, University of Nigeria, Nsukka; Department of Art Ed…	Medicine	2020	4/12/2019	N	N	Y	Y	Y
A randomized comparison of ultrasound-guided versus landmark-based corticosteroid injection for trigger finger	Department of Orthopaedic Surgery, Ewha Womans University Medical Center, Ewha Womans University College of Medicine, Seoul, South Korea; Department of Orthopaedic Surgery, Seoul National University College of Medicine, Seoul National University Bundang Hospital, Sungnam, South Korea; Department of Orthopaedic Surgery, Seoul National University College of Medicine, Seoul National University Hospi…	Journal of Hand Surgery (European Volume)	2020	4/4/2019	Y	Y	Y	Y	Y
Recognition of Factors of Postoperative Complications of Knee Osteoarthritis Patients and Comprehensive Nursing Intervention	Shangqiu Institute of Technology, Shangqiu Henan 476000, China;	Computational and Mathematical Methods in Medicine	2022	11/23/2021	N	N	N	N	Y
A phase III, randomized, double-blind, matched-pairs, active-controlled clinical trial and preclinical animal study to compare the durability, efficacy and safety between polynucleotide filler and hyaluronic acid filler in the correction of crow's feet: a new concept of regenerative filler	Department of Plastic and Reconstructive Surgery, Seoul National University Bundang Hospital, Seongnam, Korea;Kyung Hee University Skin Biotechnology Center, Gyeonggi Bio-Center, Suwon, Korea;Pharmaresearch Products R&D Center, Seoul, Korea;	Journal of Korean Medical Science	2016	11/21/2014	Y	Y	Y	Y	Y
Changes in regulators of the circulation in patients undergoing lung surgery	Department of Anaesthesiology and Intensive Care Medicine, Klinikum der Stadt Ludwigshafen, Germany;	British Journal of Anaesthesia	2020	12/1/1997	N	N	N	N	Y
Outcome of short proximal femoral nail antirotation and dynamic hip screw for fixation of unstable trochanteric fractures. A randomised prospective comparative trial	Department of Orthopaedics, All India Institute of Medical Sciences, New Delhi, India;	Hip International: the Journal of Clinical and Experimental Research on Hip Pathology and Therapy	2012	9/22/2011	Y	Y	Y	Y	Y
Amelioration of Osteoporosis and Hypovitaminosis D by Sunlight Exposure in Hospitalized Elderly Women With Alzheimer's Disease: A Randomized Controlled Trial	Department of Neurology, Mitate Hospital, Tagawa, Japan Department of Sport Medicine, Keio University School of Medicine,Tokyo, Japan Department of Rehabilitation Medicine, Hirosaki University School of Medicine, Hirosaki, Japan Department of Vascular Biology, Hirosaki University School of Medicine, Hirosaki, Japan	Journal of Bone and Mineral Research: the Official Journal of the American Society for Bone and Mineral Research	2015	4/4/2005	Y	Y	Y	Y	Y
Patelloplasty in total knee arthroplasty with circumpatellar denervation versus without denervation – a randomized prospective study	Department of Orthopedics, SVS Medical College and Hospital, Mahabubnagar, Telangana State, 500062, India;	Arthroplasty	2021	9/11/2020	Y	Y	Y	Y	Y
Once-weekly risedronate for prevention of hip fracture in women with Parkinson's disease: a randomised controlled trial	Department of Neurology, Mitate Hospital, Tagawa, Japan; Institute for Integrated Sports Medicine, Keio University School of Medicine, Tokyo, Japan;	Journal of Neurology, Neurosurgery, and Psychiatry	2017	8/8/2011	Y	Y	Y	Y	Y
The efficacy of Guolin-Qigong on the body-mind health of Chinese women with breast cancer: a randomized controlled trial	School of Chinese Medicine, The University of Hong Kong, 10 Sassoon Road, Pokfulam, Hong Kong; School of Basic Medicine, Jiangxi University of Traditional Chinese Medicine, Nanchang, 330004, Jiangxi, People’s Republic of China; Department of Sports Science and Physical Education, The Chinese University of Hong Kong, Pokfulam, Hong Kong; School of Public Health, Peking University, Beijing, 100191,…	Quality of Life Research: An International Journal of Quality of Life Aspects of Treatment, Care and Rehabilitation	2020	4/18/2017	Y	Y	Y	Y	Y
The effect of the anticoagulation regimen on endothelial-related coagulation in cardiac surgery patients	Department of Anaesthesiology and Intensive Care Medicine, Justus-Liebig-University Giessen	Anaesthesia	2015	11/1/1995	Y	Y	Y	Y	Y
Stereotactic body radiotherapy plus pembrolizumab and trametinib versus stereotactic body radiotherapy plus gemcitabine for locally recurrent pancreatic cancer after surgical resection: an open-label, randomised, controlled, phase 2 trial	Department of Radiation Oncology, Changhai Hospital affiliated to Naval Medical University, Shanghai, China; Department of Hepatobiliary and Pancreatic Surgery, Changhai Hospital affiliated to Naval Medical University, Shanghai, China;	Lancet	2022	7/5/2021	Y	Y	Y	Y	Y
Circulatory Responses to Laryngeal Mask Airway Insertion or Tracheal Intubation in Normotensive and Hypertensive Patients	Department of Anaesthesiology, Toride Kyodo General Hospital, Toride City, Ibaraki, Japan; Department of Anaesthesiology and Critical Care Medicine, Tokyo Medical and Dental University School of Medicine, Bunkyo-ku, Tokyo, Japan	Canadian Journal of Anaesthesia: Journal Canadien d'Anesthésie	2012	1/1/1995	Y	Y	Y	Y	Y
Blood conservation in cardiac operations. Cell separation versus hemofiltration	Department of Anesthesiology and Intensive Care Medicine, Justus-Liebig-University, D-6300 Giessen, Federal Republic of Germany; Department of Cardiovascular Surgery, Justus-Liebig-University, D-6300 Giessen, Federal Republic of Germany;	Journal of Thoracic and Cardiovascular Surgery	2021	6/1/1989	N	N	Y	N	Y
Whole body vibration exercise improves body balance and walking velocity in postmenopausal osteoporotic women treated with alendronate: Galileo and Alendronate Intervention Trail (GAIT)	Institute for Integrated Sports Medicine, Keio University School of Medicine, Shinjuku-ku, Tokyo, Japan; Department of Orthopaedic Surgery, Keiyu Orthopaedic Hospital, Gunma, Japan; Department of Neurology, Mitate Hospital, Tagawa, Fukuoka, Japan;	Journal of Musculoskeletal and Neuronal Interactions (JMNI)	2018	9/1/2012	Y	Y	Y	Y	Y
Randomized controlled trial comparing treatment outcome of two compression bandaging systems and standard care without compression in patients with venous leg ulcers.	School of Nursing, Hong Kong Sanatorium & Hospital, Hong Kong	Journal of Vascular Surgery	2012	3/17/2012	Y	Y	Y	Y	Y
Efficacy and safety of mycophenolate mofetil in patients with active moderate-to-severe Graves' orbitopathy	Department of Endocrinology, Jinling Hospital, Southern Medical University, Nanjing, China;	Clinical Endocrinology	2023	9/7/2016	Y	Y	Y	Y	Y
Amelioration of osteoporosis and hypovitaminosis D by sunlight exposure in stroke patients	Department of Rehabilitation Medicine, Institute of Brain Science, Hirosaki University School of Medicine, Japan;	Neurology	2016	8/12/2003	Y	Y	Y	Y	Y
Comparison of four facial muscles, orbicularis oculi, corrugator supercilii, masseter or mylohyoid, as best predictor of good conditions for intubation: A randomised blinded trial.	Department of Anesthesiology and Pain Medicine, Hanyang University Hospital, Seoul, Republic of Korea	European Journal of Anaesthesiology	2017	9/1/2013	Y	Y	Y	Y	Y
A randomized clinical trial of the effects of isosorbide mononitrate on bone formation and resorption in post-menopausal women: a pilot study	Department of Obstetrics & Gynecology, Ain Shams University, Cairo, Egypt;	Human Reproduction	2006	1/12/2006	Y	Y	Y	Y	Y
Intravenous Nonopioid Analgesic Drugs in Chronic Low Back Pain Patients on Chronic Opioid Treatment: A Crossover, Randomised, Double-blinded, Placebo-controlled Study	From the Department of Anaesthesia, Intensive Care and Pain Management (LW, MZ, GA, GS), Department of Physical Medicine and Rehabilitation, Medical University Vienna (TP-S), Department of Anaesthesia and Intensive Care, Evangelical Hospital Vienna (SK-L), Vienna, Austria	European Journal of Anaesthesiology	2015	1/1/2014	Y	Y	Y	Y	Y
Effectiveness of complementary pain treatment for women with deep endometriosis through Transcutaneous Electrical Nerve Stimulation (TENS): randomized controlled trial	Department of Obstetrics and Gynecology, University of Campinas, Campinas, Brazil	European Journal of Obstetrics & Gynecology and Reproductive Biology	2018	11/1/2015	Y	Y	Y	Y	Y
Post-tetanic burst: a new monitoring method for intense neuromuscular block	Department of Anesthesiology and Critical Care Medicine, Faculty of Medicine, Tokyo Medical and Dental University 5-45 Yushima, 1-chome, Bunkyo-ku, Tokyo 113, Japan;	British Journal of Anaesthesia	2018	3/1/1995	Y	N	Y	Y	Y
Evaluation of the positive effects on insulin-resistance and ?-cell measurements of vildagliptin in addition to metformin in type 2 diabetic patients	Department of Internal Medicine and Therapeutics, University of Pavia, Pavia, Italy; Center for the Study of Endocrine-Metabolic Pathophysiology and Clinical Research, University of Pavia, Pavia, Italy; Diabetes Care Unit, S. Carlo Hospital, Milano, Italy; Hospital Center of Diabetes, Sant’Angelo Lodigiano, Lodi, Italy; Aging and Kidney Diseases, “G. Descovich” Atherosclerosis Study Center, Unive…	Pharmacological Research	2017	4/26/2013	Y	Y	Y	Y	Y
PONV in Ambulatory surgery: A comparison between Ramosetron and Ondansetron: a prospective, double-blinded, and randomized controlled study	Department of Anaesthesiology, MNC and H, Berhampur, West Bengal, India C.M.S.D.H, Kolkata, West Bengal, India NRS Medical College, Kolkata, West Bengal, India Department of G and O, Burdwan Medical College, Burdwan, West Bengal, India Department of Orthopedics, R.G. Kar Medical College, Kolkata, West Bengal, India	Saudi Journal of Anaesthesia	2020	2/1/2014	Y	Y	Y	Y	Y
Acamprosate and Its Efficacy in Treating Alcohol Dependent Adolescents	Christian Doppler-Klinik, Salzburg, Austria	European Child & Adolescent Psychiatry	2012	5/26/2003	Y	Y	Y	Y	Y
Antenatal corticosteroid administration before elective caesarean section at term to prevent neonatal respiratory morbidity: a randomized controlled trial	Cairo University, Cairo, Egypt; National Research Centre, Cairo, Egypt; Ain Shams University, Cairo, Egypt;	European Journal of Obstetrics & Gynecology and Reproductive Biology	2022	2/8/2016	Y	Y	N	Y	Y
A comparison of urapidil, clonidine, meperidine and placebo in preventing postanesthetic shivering	Department of Anesthesiology and Critical Care, Hospital of the City of Ludwigshafen, Ludwigshafen, Germany	Anesthesia & Analgesia	2011	4/1/2000	Y	Y	Y	Y	Y
Vitamin C and asthma in children: modification of the effect by age, exposure to dampness and the severity of asthma	Department of Public Health, University of Helsinki, Helsinki, Finland; Department of Paediatrics, Faculty of Medicine, Tanta University, Tanta, Gharbia Governorate, Egypt;	Clinical and Translational Allergy	2012	8/25/2011	Y	Y	Y	Y	Y
First Experiences with A Circular Stapled Gastro-Jejunostomy by a New Transorally Introducible Stapler System in Laparoscopic Roux-en-Y Gastric Bypass	Department of Surgery, University Hospital Mannheim, Mannheim, Germany; Department of Surgery, Krankenhaus Sachsenhausen, Frankfurt am Main, Germany	Obesity Surgery	2012	8/30/2008	Y	Y	Y	Y	N
Influence of intravenous administration of angiotensin-converting enzyme inhibitor enalaprilat on cardiovascular mediators in cardiac surgery patients	Department of Anesthesiology and Intensive Care Medicine, Justus-Liebig-University Giessen, D-6300 Giessen, Germany; Department of Cardiovascular Surgery, Justus-Liebig-University Giessen, D-6300 Giessen, Germany;	Anesthesia & Analgesia	2020	3/1/1995	Y	Y	Y	Y	Y
Effect of booklet and combined method on parents' awareness of children with beta-thalassemia major disorder	Faculty of Medical Sciences, Shahrekord University, Shahrekord	The Journal of the Pakistan Medical Association (JPMA)	2008	9/1/2008	Y	Y	Y	Y	Y
Nicorandil Accelerates Recovery of Neuromuscular Block Caused by Vecuronium	Department of Anesthesiology, Fukushima Medical University School of Medicine, Fukushima City, Japan; Toride Kyodo General Hospital, Ibaraki, Japan; Department of Anesthesiology, Institute of Clinical Medicine, University of Tsukuba, Ibaraki, Japan; Department of Anesthesiology and Critical Care Medicine, Gifu University School of Medicine, Gifu, Japan	Canadian Journal of Anaesthesia: Journal Canadien d'Anesthésie	2015	1/1/2001	Y	Y	Y	Y	N
Effects of dexamethasone in preventing postoperative emetic symptoms after total knee replacement surgery: A prospective, randomized, double-blind, vehicle-controlled trial in adult Japanese patients	Department of Anesthesiology, University of Tsukuba Institute of Clinical Medicine, Tsukuba, Japan;	Clinical Therapeutics	2018	6/1/2005	Y	Y	Y	Y	Y
Comparative study between dexmedetomidine, magnesium sulphate and fentanyl as sedatives throughout awake fiberoptic intubation for patients undergoing cervical spine surgeries	Department of Anesthesia, Intensive Care Medicine and Pain Management, Faculty of Medicine, Cairo University, Kasr Al Ainy St., Cairo 11562, Egypt;	Egyptian Journal of Anaesthesia	2019	5/17/2019	N	N	N	N	Y
Blood conservation techniques and platelet function in cardiac surgery	Department of Anesthesiology and Intensive Care Medicine, Department of Cardiovascular Surgery, Justus Liebig-University Giessen, Giessen, Federal Republic of Germany	Anesthesiology	2015	9/1/1991	Y	Y	Y	Y	Y
Amelioration of osteoporosis and hypovitaminosis D by sunlight exposure in Parkinson's disease	Department of Neurology, Mitate Hospital, 3237 Yugeta, Tagawa 826-0041, Japan; Institute for Integrated Sports Medicine, Keio University School of Medicine, Tokyo 160-8582, Japan;	Parkinsonism & Related Disorders	2016	1/1/2011	Y	N	Y	Y	Y
Letrozole versus laparoscopic ovarian diathermy for ovulation induction in clomiphene-resistant women with polycystic ovary syndrome: a randomized controlled trial	Departments of Obstetrics and Gynecology, Mansoura Faculty of Medicine, Mansoura University, Mansoura, Egypt;	Archives of Gynecology and Obstetrics	2023	6/26/2010	Y	Y	Y	Y	Y
Characteristics Associated With Treatment Failure 1 Year After Midurethral Sling in Women With Mixed Urinary Incontinence	Division of Urogynecology and Reconstructive Pelvic Surgery, Department of Obstetrics and Gynecology, Alpert Medical School of Brown University, Providence, Rhode Island; Division of Urogynecology and Pelvic Reconstructive Surgery, Department of Obstetrics and Gynecology, University of Alabama at Birmingham, Birmingham, Alabama; Division of Urogynecology and Reconstructive Pelvic Surgery, Departm…	Obstetrics and Gynecology	2021	9/1/2020	Y	Y	Y	Y	Y
Effects of Valsartan on Morbidity and Mortality in Uncontrolled Hypertensive Patients with High Cardiovascular Risks: KYOTO HEART Study	Department of Cardiovascular Medicine, Kyoto Prefectural University School of Medicine, Kajiicho 465, Kamigyoku, Kyoto 602-8566, Japan; Department of Medicine, Sahlgrenska University Hospital/ ?stra, G?teborg, Sweden;	European Heart Journal	2013	8/31/2009	Y	Y	Y	Y	Y
Cardiorespiratory responses to hypertonic saline solution in cardiac operations	Department of Anesthesiology and Intensive Care Medicine and Department of Cardiovascular Surgery, Justus-Liebig-University Giessen, Giessen, Germany;	The Annals of Thoracic Surgery	2021	4/1/1991	Y	N	Y	Y	Y
Recovery of post-tetanic count and train-of-four responses at the great toe and thumb	Department of Anaesthesiology and Critical Care Medicine, Faculty of Medicine, Tokyo Medical and Dental University, Tokyo, Japan; Department of Anaesthesiology, Institute of Clinical Medicine, University of Tsukuba, Ibaraki, Japan; Department of Anaesthesiology, Toride Kyodo General Hospital, Ibaraki, Japan;	Anaesthesia	2018	3/1/1998	N	N	N	N	Y
Comparison of Screws to Plate-and-Screw Constructs for Midfoot Arthrodesis	NorthShore Orthopaedic Institute, NorthShore University Health System, Lincolnshire, IL, USA; Rothman Institute Orthopaedics, Philadelphia, PA, USA; Department of Biomedical Health Informatics, Children’s Hospital of Philadelphia, Philadelphia, PA, USA;	Foot & Ankle International	2019	4/5/2018	Y	Y	N	Y	N
Primary Prevention of Cardiovascular Disease with a Mediterranean Diet	Centro de Investigacion Biomedica en Red de Fisiopatologia de la Obesidad y and the PREDIMED (Prevención con Dieta Mediterránea) Network (RD 06/0045), Instituto de Salud Carlos III, Madrid; Department of Internal Medicine and Lipid Clinic, Department of Endocrinology and Nutrition, Institut d’Investigacions Biomediques August Pi I Sunyer, Hospital Clinic, University of Barcelona, Barcelona; Human…	NEJM: The New England Journal of Medicine	2018	4/4/2013	Y	Y	Y	Y	Y
Skin-patch of Xin Huang Pian on relieving joint symptoms in patients with acute gouty arthritis: A Randomised, Double-Blind, Active-Controlled Trial	Department of Traditional Chinese Medicine, the First Affiliated Hospital, Sun Yat-sen University, Guangzhou, P.R. China;	Journal of Advanced Nursing	2022	2/28/2020	Y	Y	Y	Y	Y
Can the transtheoretical model motivate patients with coronary heart disease to exercise?	School of Nursing, The Hong Kong Polytechnic University, Hong Kong; Alice Lee Centre for Nursing Studies, Yong Loo Lin School of Medicine, National University of Singapore, Singapore; The Nethersole School of Nursing, The Chinese University of Hong Kong, Hong Kong;	Nursing & Health Sciences	2015	6/4/2014	Y	Y	Y	Y	Y
Hemodynamics, intramucosal pH and regulators of circulation during perioperative epidural analgesia	From the Department of Anaesthesiology and Intensive Care Medicine, Klinikum der Stadt LudwigshafenAkademisches Lehrkrankenhaus der Universit?t MainzLudwigshafen a. Rh.Germany	Canadian Journal of Anaesthesia: Journal Canadien d'Anesthésie	2011	4/1/2000	Y	Y	Y	Y	N
Granisetron/dexamethasone combination for the prevention of postoperative nausea and vomiting after thyroidectomy	Department of Anaesthesiology, Toride Kyodo General Hospital, Toride City, Ibaraki, Japan;	Anaesthesia and Intensive Care	2013	6/1/2000	Y	Y	Y	Y	Y
Greater analgesic effect with intermittent compared with continuous mode of lumbar plexus block for total hip arthroplasty: a randomized controlled trial	Anesthesiology, Showa University, Tokyo, Japan;	Regional Anesthesia and Pain Medicine	2020	4/3/2019	Y	Y	Y	Y	Y
Osteoporosis prevention education programme for women	School of Nursing, The Hong Kong Polytechnic University, Hung Hom, Hong Kong SAR, China;Medical and Geriatric Department, Kwong Wah Hospital, Kowloon, Hong Kong SAR, China;	Journal of Advanced Nursing	2015	3/20/2006	Y	Y	Y	Y	Y
Randomized controlled trial of vitamin D supplementation in children with autism spectrum disorder	Department of Pediatrics, Faculty of Medicine, Assiut University, Assiut; Department of Neuropsychiatry, Faculty of Medicine, Assiut University, Assiut, Egypt; Department of Psychiatry, College of Medicine, Almajmaah University, Riyadh, Saudi Arabia; Department of Community Health Nursing, Assiut University, Assiut; Department of Clinical Pathology, Aswan University, Aswan, Egypt; Council for Nut…	The Journal of Child Psychology and Psychiatry	2019	11/21/2016	Y	Y	Y	Y	Y
Low-dose endotoxin elicits variability in the inflammatory response in healthy volunteers	Portex Anaesthesia, Intensive Therapy and Respiratory Unit, Institute of Child Health, London, UK; Department of Anaesthesia, St James's Hospital, Dublin, Ireland; Department of Anesthesiology, Division of Cardiothoracic Anesthesia, Columbia University College of Physicians & Surgeons, New York, USA; Department of Anesthesiology, Duke University Medical Centre, Durham, North Carolina, USA;	Innate Immunity	2016	8/1/2005	Y	Y	Y	Y	Y
Laparoscopy - or not - for management of unexplained infertility	Department of Obstetrics and Gynecology, Mansoura University, Egypt;	Journal of Obstetrics and Gynaecology	2022	10/7/2010	Y	Y	Y	Y	Y
Propofol alone and combined with dexamethasone for the prevention of postoperative nausea and vomiting in adult Japanese patients having third molars extracted	Department of Anaesthesiology, University of Tsukuba Institute of Clinical Medicine, Tsukuba City, Ibaraki, Japan; Oral and Maxilofacial Surgery, University of Tsukuba Institute of Clinical Medicine, Tsukuba City, Ibaraki, Japan;	British Journal of Oral and Maxillofacial Surgery	2019	10/29/2007	Y	Y	Y	Y	Y
Treatment of Articulatory Dysfunction in Parkinson's Disease Using Repetitive Transcranial Magnetic Stimulation	Centre for Neurogenic Communication Disorders Research, School of Health and Rehabilitation Sciences, The University of Queensland, St. Lucia, Qld, Australia; Speech Science Laboratory, Division of Speech and Hearing Sciences, The University of Hong Kong, Hong Kong, China;	European Journal of Neurology	2013	10/4/2011	Y	Y	Y	Y	Y
Reduced Arterial Stiffness May Contribute to Angiotensin-converting Enzyme Inhibitor Induced Improvements in Walking Time in Peripheral Arterial Disease Patients	Alfred and Baker Medical Unit, Baker Heart Research Institute, Melbourne, Australia	Journal of Hypertension	2015	5/1/2008	Y	Y	Y	Y	Y
Effect of Core Strength Training on Rehabilitation of Chronic Low Back Pain in Aerobics Athletes	College of Physical Education, Qilu Normal College, Jinan 250013, Shandong, China;	Computational Intelligence and Neuroscience	2022	5/9/2022	Y	N	N	N	Y
Does the technique of cardiopulmonary bypass affect lung water content?	Department of Anesthesiology and Intensive Care Medicine, Justus-Liebig-University, Giessen, FRG;	European Journal of Cardio-Thoracic Surgery: Official Journal of the European Association for Cardio-thoracic Surgery	2022	1/1/1991	Y	N	N	N	Y
Acarbose on insulin resistance after an oral fat load: a double-blind, placebo controlled study	Department of Internal Medicine and Therapeutics, University of Pavia, PAVIA, Italy; Atherosclerosis Study Center, Department of Internal Medicine, Aging and Kidney diseases, University of Bologna, Bologna, Italy;	Journal of Diabetes and its Complications	2017	3/2/2011	Y	Y	Y	Y	Y
Preoperative microbiologic screening and antibiotic prophylaxis in pulmonary resection operations	Department of Anesthesiology and Intensive Care Medicine, Klinikum der Stadt Ludwigshafen, Germany; Department of Anesthesiology and Intensive Care Medicine, Justus-Liebig-University, Giessen, Germany; Institute of Microbiology, Justus-Liebig-University, Giessen, Germany;	The Annals of Thoracic Surgery	2021	7/1/1999	Y	Y	Y	Y	N
Comparison of the effects of extracorporeal shock wave therapy and a vacuum erectile device on penile erectile dysfunction: a randomized clinical trial	Department of Infertility and Sexual Medicine, the Third Affiliated Hospital of Sun Yat-Sen University, Guangzhou, Guangdong, China;	Medicine	2018	11/1/2017	Y	Y	Y	Y	Y
Effect of a Program Combining Transitional Care and Long-term Self-management Support on Outcomes of Hospitalized Patients With Chronic Obstructive Pulmonary Disease A Randomized Clinical Trial	Armstrong Institute for Patient Safety and Quality, Johns Hopkins School of Medicine, Baltimore, Maryland; Division of General Internal Medicine, Department of Medicine, Johns Hopkins School of Medicine, Baltimore, Maryland; Department of Health, Behavior, and Society, Johns Hopkins Bloomberg School of Public Health, Baltimore, Maryland; Welch Center for Prevention, Epidemiology, and Clinical Res…	JAMA: Journal of the American Medical Association	2019	11/12/2018	Y	Y	Y	Y	Y
A granisetron-droperidol combination prevents postoperative vomiting in children	Department of Anesthesiology, University of Tsukuba Institute of Clinical Medicine, Tsukuba City, Japan Department of Anesthesiology, Toride Kyodo General Hospital, Toride City, Ibaraki, Japan	Anesthesia & Analgesia	2013	10/1/1998	Y	Y	Y	Y	Y
Comparing the effect of office hysteroscopy with endometrial scratch versus office hysteroscopy on intrauterine insemination outcome: A randomized controlled trial	Department of Obstetrics and Gynecology, Faculty of Medicine, Cairo University, Cairo, Egypt; Middle East Fertility Center, Doki, Giza, Egypt;	European Journal of Obstetrics & Gynecology and Reproductive Biology	2022	8/28/2015	Y	Y	N	Y	Y
Adjuvant Therapy of Breast Cancer with Docetaxel-Containing Combination (TAC)	Szt Margit Hospital, Budapest; National Institute of Oncology, Budapest; Petz Aladár Hospital, Gy?r; Department of Oncology, Debrecen; University, Debrecen, Hungary;	Pathology Oncology Research (POR)	2003	9/3/2003	Y	Y	Y	Y	Y
Evaluation of gabapentin and dexamethasone alone or in combination for pain control after adenotonsillectomy in children	Department of Anesthesia, Tanta University Hospital, Faculty of Medicine, Tanta 31527, Egypt	Saudi Journal of Anaesthesia	2018	7/11/2014	Y	Y	Y	Y	Y
Prevention of nausea and vomiting after middle ear surgery: granisetron versus ramosetron	Departments of Anesthesiology and Otolaryngology, Toride Kyodo General Hospital, Toride City, Ibaraki, Japan;	The Laryngoscope	2017	12/1/1999	Y	Y	Y	Y	Y
Spinal 2-Chloroprocaine: Effective Dose for Ambulatory Surgery	Department of Anaesthesia, Tartu University Hospital, Tartu, Estonia; Outpatient Clinic 'Medex', Tartu, Estonia;	Acta Anaesthesiologica Scandinavica	2012	5/1/2008	Y	Y	Y	Y	Y
Addition of transversus thoracic muscle plane block to pectoral nerves block provides more effective perioperative pain relief than pectoral nerves block alone for breast cancer surgery	Department of Anaesthesiology, Showa University Hospital, 1-5-8 Hatanodai Shinagawa-ku, Tokyo, Japan	British Journal of Anaesthesia	2022	3/1/2017	Y	Y	Y	Y	Y
Randomized, double-blind comparison of subhypnotic-dose propofol alone and combined with dexamethasone for emesis in parturients undergoing cesarean delivery	Department of Anesthesiology, University of Tsukuba Institute of Clinical Medicine, Japan; Graduate School of Comprehensive Human Science, University of Tsukuba Tsukuba City, Ibaraki, Japan;	Clinical Therapeutics	2018	10/11/2004	Y	Y	Y	Y	Y
Preoperative Oral Granisetron Prevents Postoperative Nausea and Vomiting	Department of Anaesthesiology, Toride Kyodo General Hospital, Ibaraki, Japan; Departments of Anaesthesiology, University of Tsukuba Institute of Clinical Medicine, Tusukuba City, Ibaraki, Japan	Acta Anaesthesiologica Scandinavica	2013	7/1/1998	Y	Y	Y	Y	Y
A Multicentre Randomized Controlled Trial Comparing Plating with Intramedullary Nailing for Extra-articular Distal Tibial Fractures	Department of Orthopaedics, Jinnah Postgraduate Medical Centre, Karachi, Pakistan; Department of Orthopaedics, Ghurki Trust and Teaching Hospital, Lahore, Pakistan; Department of Orthopaedics, National Institute of Rehabilitation Medicine, Islamabad, Pakistan; Department of Orthopaedics, Jinnah Postgraduate Medical Centre, Karachi, Pakistan; Department of Orthopaedics, Leeds Teaching Hospital Tru…	Injury	2022	11/16/2020	Y	Y	N	Y	Y
Effect of tetanic stimulation on subsequent train-of-four responses at various levels of vecuronium-induced neuromuscular block	Department of Anaesthesiology and Critical Care Medicine, Faculty of Medicine, Tokyo Medical and Dental University 5-45, Yushima, 1-Chome, Bunkyo-ku, Tokyo 113, Japan;	British Journal of Anaesthesia	2018	9/1/1994	N	N	N	N	Y
Transversus Abdominis Plane Block Versus Local Anesthetic Wound Infiltration for Postoperative Analgesia in Adult Patients Undergoing Hernia Repair in Daycare Procedure: A Randomized Control Trial	Internal Medicine, Mayo Hospital, Karachi, PAK; Neurogenerative Disease, Fujian Medical University, Fuzhou, CHN; Medical School, Universidad Autonoma del Estado de Hidalgo, Pachuca, MEX; Medical School, Jinnah Medical and Dental College, Karachi, PAK; Medical School, Bharati Vidyapeeth Deemed Medical College, Pune, IND; Medical School, Xavier University School of Medicine, Oranjestad, ABW; Depart…	Cureus	2022	1/17/2022	Y	Y	Y	Y	Y
Treatment of Recent-onset Type 1 Diabetic Patients with DiaPep277: Results of a Double-blind, Placebo-controlled, Randomized Phase 3 Trial	Diabetes Unit, Department of Internal Medicine, Hadassah University Hospital, Jerusalem, Israel; Institute of Diabetes Research, Helmholtz Center, Klinikums Rechts der Isar, University of Technology, Munich, Germany; University Hospital, Giessen, Germany; Department of Medicine I, Rudolfstiftung Hospital, Vienna, Austria; UCT Private Academic Hospital, Cape Town, South Africa; Center of Diabetes …	Diabetes Care	2015	5/1/2014	Y	Y	Y	Y	Y
Brief report: Melatonin facilitates sleep in individuals with mental retardation and insomnia	Chrisitan Doppler Klinik, A-5020 Salzburg, Austria;	Journal of Autism and Developmental Disorders	2003	8/1/2003	Y	Y	Y	Y	Y
Comparison of sucrose, expressed breast milk, and breast-feeding on the neonatal response to heel prick	Division of Neonatology, Department of Pediatrics; Department of Public Health, Marmara University School of Medicine, Istanbul, Turkey	Journal of Pain and Symptom Management	2003	10/2/2001	Y	Y	Y	Y	Y
Bronchial blocker versus double-lumen endobronchial tube in minimally invasive cardiac surgery	Department of Anesthesiology, The Second Hospital of Jilin University, No.218 Ziqiang Street, Nanguan District, Changchun, 130041, Jilin province, China; Yanbian University, Yanbian, 130000, Jilin province, China; Department of Intensive Care Unit, The Second Hospital of Jilin University, Changchun, 130041, Jilin province, China;	BMC Pulmonary Medicine	2020	11/9/2019	Y	Y	Y	Y	Y
Noninvasive ventilation immediately after extubation improves lung function in morbidly obese patients with obstructive sleep apnea undergoing laparoscopic bariatric surgery	Department of Anaesthesia and Critical Care, Hospital of University of Pennsylvania, Philadelphia, Pennsylvania, USA; Department of Anaesthesia and Intensive Care, University College Hospital, Galway, Ireland; University of Pennsylvania School of Medicine, Philadelphia, Pennsylvania, USA; Department of Respiratory Care, Hospital of University of Pennsylvania, Philadelphia, Pennsylvania, USA; Depa…	Anesthesia & Analgesia	2010	5/1/2010	Y	Y	Y	Y	Y
Acute pain after serratus anterior plane or thoracic paravertebral blocks for video-assisted thoracoscopic surgery A randomised trial	Department of Anesthesiology, Shanghai Chest Hospital, Shanghai Jiao Tong University, Shanghai, China ; Department of Outcomes Research, Anesthesiology Institute; Outcomes Research Consortium; Department of Quantitative Health Sciences, Cleveland Clinic, Cleveland, Ohio, USA; Department of Anesthesiology and Reanimation, Ataturk University School of Medicine, Erzurum, Turkey;	European Journal of Anaesthesiology	2020	5/15/2020	Y	Y	Y	Y	Y
CPAP for the Metabolic Syndrome in Patients with Obstructive Sleep Apnea	Department of Medicine, India Institute of Medical Sciences, New Delhi ; Department of Biostatistics, India Institute of Medical Sciences, New Delhi, India ; Department of Cardiac Biochemistry, India Institute of Medical Sciences, New Delhi, India ; Department of Cardiac Radiology, India Institute of Medical Sciences, New Delhi, India ; Department of Radiodiagnosis, India Institute of Medical Sci…	NEJM: The New England Journal of Medicine	2013	12/15/2011	Y	Y	Y	Y	Y
The effect of postural control intervention for congenital muscular torticollis: a randomized controlled trial	Department of Physical Medicine and Rehabilitation, Keimyung University, 56 Dalseong-Ro, Jung-Gu, Daegu, 700-712, Korea;	Clinical Rehabilitation	2018	10/28/2014	Y	Y	Y	Y	Y
Comparison between Thoracic Epidural Block and Thoracic Paravertebral Block for Post Thoracotomy Pain Relief	Department of Anaesthesiology, King George’s Medical University, Lucknow, Uttar Pradesh, India;	Journal of Clinical and Diagnostic Research (JCDR)	2020	9/1/2016	Y	Y	Y	Y	Y
Evaluation of residual neuromuscular blockade using modified double burst stimulation	Department of Anesthesiology and Critical Care Medicine, Faculty of Medicine, Tokyo Medical and Dental University, Tokyo; Department of Anesthesiology, Toride Kyodo General Hospital, Ibaraki, japan;	Acta Anaesthesiologica Scandinavica	2019	12/30/2008	Y	Y	Y	Y	Y
Nefopam and clonidine in the prevention of postanaesthetic shivering	Department of Anaesthesiology, Hospital of the City Ludwigshafen	Anaesthesia	2011	7/1/1999	Y	Y	Y	Y	Y
Perianal Versus Endoanal Application of Glyceryl Trinitrate 0.4% Ointment in the Treatment of Chronic Anal Fissure: Results of a Randomized Controlled Trial. Is This the Solution to the Headaches?	Coloproctology Unit, Department of Surgery, University Hospital of Elche, Alicante, Spain	Diseases of the Colon and Rectum	2013	8/1/2012	Y	Y	Y	Y	Y
The impact of nurse short message services and telephone follow-ups on diabetic adherence: which one is more effective?	Nursing and Midwifery Care Research Center, Nursing and Midwifery School, Tehran University of Medical Sciences, Tehran, Iran.	Journal of Clinical Nursing	2016	1/13/2012	Y	N	N	Y	Y
Randomized controlled trial testing weight loss and abdominal obesity outcomes of moxibustion	Department of Nursing, Chang Gung University of Science and Technology, Chiay iCampus 2, Chia-pu Rd, West Sec. Pu-tz, 613 Chia-Yi, Taiwan; Department of Traditional Chinese Medicine Chang, Gung Memorial Hospital, Chia-Yi, Taiwan; Department of Early Childhood Educare, Tainan University of Technology, Tainan, Taiwan; School of Nursing, University of Maryland School of Nursing, Baltimore, MD, USA;	BioMedical Engineering OnLine	2020	11/6/2018	Y	Y	Y	Y	Y
The effects of a recruitment manoeuvre with positive end-expiratory pressure on lung compliance in patients undergoing robot-assisted laparoscopic radical prostatectomy	Department of Anesthesiology and Pain Medicine, Juntendo University School of Medicine, 2-1-1 Hongo, Bunkyo-ku, Tokyo, 113-8421, Japan;	Journal of Clinical Monitoring and Computing	2023	4/9/2019	Y	Y	Y	N	Y
Tai chi improves physical function in older Chinese women with knee osteoarthritis	Department of Orthopaedics and Traumatology, Nanfang Hospital, Nanfang Medical University, Guangzhou;Department of Rehabilitation Medicine, No. 2 Hospital, Fuzhou;Department of Physical Education, Fujian Medical University, Fuzhou;Department of Orthopeadic Surgery, Affiliated No. 1 Hospital, Fujian Medical University, Fuzhou	Journal of Clinical Rheumatology: Practical Reports on Rheumatic & Musculoskeletal Diseases	2010	3/1/2010	Y	Y	Y	Y	Y
The effect of uterine artery ligation in patients with central placenta pevia: a randomized controlled trial	Obstetrics and Gynecology, Faculty of Medicine, Minia Maternity University Hospital, Minia University, PO Box 61111, Minia, Egypt;	BMC Pregnancy and Childbirth	2023	8/29/2018	Y	Y	Y	Y	Y
Induced Hypotension in Ambulatory Functional Endoscopic Sinus Surgery: A Comparison Between Dexmedetomidine and Clonidine as Premedication. A Prospective, Double-Blind, and Randomized Study	Department of Anaesthesiology, College of Medicine and Sagore Dutta Hospital, Kolkata, West Bengal, India Department of Anaesthesiology, N.R.S Medical College, Kolkata, West Bengal, India Department of Anaesthesiology, Murshidabad Medical College, Berhampore, West Bengal, India Department of Anaesthesiology, Midnapore Medical College and Hospital, Midnapore, West Bengal, India	Saudi Journal of Anaesthesia	2020	11/12/2015	Y	Y	Y	Y	Y
Desflurane anesthesia after sevoflurane inhaled induction reduces severity of emergence agitation in children undergoing minor ear-nose-throat surgery compared with sevoflurane induction and maintenance	Department of Anesthesia and Intensive Care Medicine, Klinikum Ludwigshafen, Ludwigshafen, Germany; ENT Department, Klinikum Ludwigshafen, Ludwigshafen, Germany	Anesthesia & Analgesia	2011	2/1/2006	Y	Y	Y	Y	Y
Results of a prospective, randomized, double-blind, placebo-controlled, dose-ranging trial to determine the effective dose of ramosetron for the prevention of vomiting after tonsillectomy in children	Department of Anesthesiology, Toride Kyodo General Hospital, Toride City, Ibaraki, Japan	Clinical Therapeutics	2018	12/1/2003	Y	Y	Y	Y	Y
Evaluation of Ultrasound-guided Erector Spinae Plane Block and Oblique Subcostal Transversus Abdominis Plane Block in Laparoscopic Cholecystectomy: Randomized, Controlled, Prospective Study	Department of Anesthesiology and Reanimation, Faculty of Medicine, Maltepe University, Istanbul, Turkey; Department of General Surgery, Faculty of Medicine, Maltepe University, Istanbul, Turkey; Department of Anesthesiology and Reanimation, FSM Hospital, Istanbul, Turkey; Department of Pediatric Surgery and Medical Education, Faculty of Medicine, Maltepe University, Istanbul, Turkey;	Anesthesia, Essays and Researches (AER)	2021	3/7/2019	Y	Y	Y	Y	Y
Evaluation of the safety and efficacy of the perioperative administration of rofecoxib for total knee arthroplasty.	Department of Anesthesiology, Baystate Medical Center and the Tufts University School of Medicine; Acute Pain Service, Baystate Medical Center; New England Orthopedic Surgery, Baystate Medical Center, Springfield, Massachusetts.	The Journal of Arthroplasty	2010	1/1/2002	N	N	N	N	Y
Volume replacement with hydroxyethyl starch solution in children	Department of Anaesthesiology and Intensive Care Medicine, Klinikstr. 29, Justus- Liebig-University Giessen, D-6300 Giessen, Germany; Department of Cardiovascular Surgery, Klinikstr. 29, Justus- Liebig-University Giessen, D-6300 Giessen, Germany;	British Journal of Anaesthesia	2020	6/1/1993	Y	Y	Y	Y	Y
Early use of high-dose vitamin C is beneficial in treatment of sepsis	Department of Emergency, Hangzhou Normal University Affiliated Hospital, Wenzhou Road 126, Hangzhou, 310015, Zhejiang, People’s Republic of China;	Irish Journal of Medical Science	2022	10/22/2020	Y	Y	Y	Y	Y
General anesthesia versus segmental thoracic or conventional lumbar spinal anesthesia for patients undergoing laparoscopic cholecystectomy	Department of Anesthesia and Intensive Care, Faculty of Medicine, Zagazig University, Zagazig, Egypt; General Surgery Department, Faculty of Medicine, Zagazig University, Zagazig, Egypt;	Anesthesia, Essays and Researches (AER)	2013	12/1/2012	Y	Y	Y	Y	Y
Laparoscopic Hyperthermic Intraperitoneal Perfusion Chemotherapy for Patients With Malignant Ascites Secondary to Unresectable Gastric Cancer	Intracelom Hyperthermic Perfusion Therapy Center, Cancer Hospital of Guangzhou Medical University; Department of Pharmacy, Guangzhou Dermatology Institute, Guangzhou, P.R. China;	Surgical Laparoscopy, Endoscopy & Percutaneous Techniques	2021	2/1/2020	Y	Y	Y	Y	N
Application Evaluation of High-Flow Humidified Oxygen in Patients with Respiratory Failure after General Anesthesia Extubation for Multiple Injuries	Department of Emergency Medicine, The Third Hospital of Hebei Medical University, Shijiazhuang, Hebei Province, China; Department of Cardiology, The Third Hospital of Hebei Medical University, Shijiazhuang, Hebei Province, China;	Journal of Healthcare Engineering	2022	8/16/2021	Y	Y	Y	Y	Y
Menatetrenone ameliorates osteopenia in disuse-affected limbs of vitamin D- and K-deficient stroke patients	Department of Neurology, Futase Social Insurance Hospital, Iizuka, Japan; First Department of Internal Medicine, Kurume University School of Medicine, Kurume, Japan;	Bone	2018	9/1/1998	Y	Y	Y	Y	Y
Ramosetron compared with granisetron for the prevention of vomiting following strabismus surgery in children	Department of Anaesthesiology, Toride Kyodo General Hospital, Toride City, Ibaraki, Japan	British Journal of Ophthalmology	2016	6/1/2001	Y	Y	Y	Y	Y
Infusion of amino acid enriched solution hastens recovery from neuromuscular block caused by vecuronium	Department of Anesthesiology, Fukushima Medical University School of Medicine, Fukushima, Japan; Department of Anesthesiology, Toride Kyodo General Hospital, Ibaraki, Japan;	British Journal of Anaesthesia	2018	6/1/2001	Y	Y	Y	Y	Y
Priming with different doses of metoclopramide preceded by tourniquet alleviates propofol induced pain: A comparative study with lidocaine	Department of Anesthesiology & ICU, Faculty of Medicine, Cairo University, Egypt; Department of Anesthesiology & ICU, National Cancer Institute, Cairo University, Egypt;	Egyptian Journal of Anaesthesia	2020	6/28/2019	Y	Y	Y	Y	Y
Effect of Two Different Doses of Dexmedetomidine as Adjuvant in Bupivacaine Induced Subarachnoid Block for Elective Abdominal Hysterectomy Operations: A Prospective, Double-blind, Randomized Controlled Study	Department of Anesthesiology, College of Medicine and Sagore Dutta Hospital, Kolkata, India; Department. of Anesthesiology, Radha Gobinda Kar Medical College and Hospital, Kolkata, India; Department of Gynecology and Obstetrics, College of Medicine & Sagore Dutta Hospital, Kolkata, India; Department of Gynecology and Obstetrics, Murshidabad Medical College, Berhampur, India;	Oman Medical Journal	2020	7/1/2015	Y	Y	Y	Y	Y
Colorectal Infraperitoneal Anastomosis: The Effects of Perioperative Supplemental Oxygen Administration on the Anastomotic Dehiscence	Department of Surgery, University of L’Aquila, Coppito, Italy; Università degli Studi di L’Aquila, Facoltà di Medicina e Chirurgia, Dipartimento di Scienze Chirurgiche, Coppito, Italy	Journal of Gastrointestinal Surgery: Official Journal of the Society for Surgery of the Alimentary Tract	2013	10/6/2011	Y	Y	Y	Y	Y
Platelet function in cardiac surgery: influence of temperature and aprotinin	Department of Anesthesiology and Intensive Care Medicine and Department of Cardiovascular Surgery, Justus-Liebig-University, Giessen, Germany;	The Annals of Thoracic Surgery	2021	3/1/1993	Y	Y	Y	Y	Y
Regenerated Oxidized Cellulose Reinforcement of Low Rectal Anastomosis: Do We Still Need Diversion?	Department of Surgery, University of Alexandria, Egypt; Department of Surgery, University of Mansoura, El Mansoura, Egypt	Diseases of the Colon and Rectum	2011	6/1/2010	Y	Y	Y	Y	N
Randomized clinical trial of granisetron, droperidol and metoclopramide for the treatment of nausea and vomiting after laparoscopic cholecystectomy	Departments of Anaesthesiology and Surgery, Toride Kyodo General Hospital, Toride City, Ibaraki, Japan	British Journal of Surgery	2013	3/1/2000	Y	Y	Y	Y	Y
Efficacy and safety of cross-cylinder photorefractive keratectomy vs single method in medium-high astigmatism: A randomized clinical trial	Nikoukari University Hospital, Tabriz University of medical sciences, Tabriz, Iran	Clinical & Experimental Ophthalmology	2020	7/19/2020	Y	Y	Y	Y	Y
Efficacy and Safety of an Intra-Operative Intra-Articular Magnesium/Ropivacaine Injection for Pain Control following Total Knee Arthroplasty	Department of Orthopaedics, Changzheng Hospital, Second Military Medical University, Shanghai, China; Department of Physiology, China Pharmaceutical University, Nanjing, P. R. China	The Journal of International Medical Research	2012	12/1/2009	Y	Y	Y	Y	Y
Anastrozole or letrozole for ovulation induction in clomiphene-resistant women with polycystic ovarian syndrome: a prospective randomized trial	Department of Obstetrics & Gynecology, Mansoura University, Mansoura, Egypt; Department of Clinical Pathology, Mansoura University, Mansoura, Egypt; Department of Radiology, Mansoura University, Mansoura, Egypt;	Fertility and Sterility	2020	8/8/2007	Y	Y	N	Y	Y
Efficacy and Safety of Ayurveda Intervention (AYUSH 64) as add-on therapy for patients with COVID-19 infections – An open labelled, Parallel Group, Randomized controlled clinical trial	Department of Community Medicine and Family Medicine, All India Institute of Medical Sciences (AIIMS) Jodhpur, Rajasthan, India; Department of Roga Nidana, National Institute of Ayurveda, Jaipur, Rajasthan; Department of Pharmacology, All India Institute of Medical Sciences, Jodhpur, Rajasthan, India; National Institute of Ayurveda, Jaipur, Rajasthan; Pulmonary Medicine, All India Institute of Me…	medRxiv	2021	8/17/2021	Y	Y	Y	Y	Y
Effective Dose of Granisetron for the Prevention of Post-operative Nausea and Vomiting in Patients Undergoing Laparoscopic Cholecystectomy	Department of Anaesthesiology, University of Tsukuba Institute of Clinical Medicine, Tsukuba City, Ibaraki, Japan; Department of Anaesthesiology and Critical Care Medicine, Tokyo Medical and Dental University School of Medicine, Bunkyo-ku, Tokyo, Japan; Department of Anaesthesiology, Toride Kyodo General Hospital, Toride City, Ibaraki, Japan;	European Journal of Anaesthesiology	2013	5/1/1998	Y	Y	Y	Y	Y
The Effect of Zinc Supplementation on Expressed Levels of Peroxisome Proliferator-Activated Receptor Gamma and Glucose Transporter Type 1 Genes in Newborns of Women with Gestational Diabetes Mellitus	Department of Biology, Ashkezar Branch, Islamic Azad University, Ashkezar, Yazd, Iran; Department of Gynecology and Obstetrics, School of Medicine, Kashan University of Medical Sciences, Kashan, Iran; Medical Biotechnology Research Center, Ashkezar Branch, Islamic Azad University, Ashkezar, Yazd, Iran; Department of Gynecology and Obstetrics, School of Medicine, Iran University of Medical Science…	Biological Trace Element Research	2022	6/22/2016	Y	Y	Y	Y	Y
Effect of folate and mecobalamin on hip fractures in patients with stroke: a randomized controlled trial	Department of Neurology, Mitate Hospital, Tagawa; Department of Sports Medicine, Keio University School of Medicine, Tokyo; Departments of Rehabilitation Medicine, Hirosaki University School of Medicine, Hirosaki, Japan; Vascular Biology, Institute of Brain Science, Hirosaki University School of Medicine, Hirosaki, Japan;	JAMA: Journal of the American Medical Association	2016	3/2/2005	Y	Y	Y	Y	Y
Long-Term Vitamin D Supplementation Affects Metabolic Status in Vitamin D-Deficient Type 2 Diabetic Patients with Coronary Artery Disease	Department of Cardiology, School of Medicine, Kashan University of Medical Sciences, Kashan, Iran; Research Center for Biochemistry and Nutrition in Metabolic Diseases, Kashan University of Medical Sciences, Kashan, Iran; Department of Radiology, Kashan University of Medical Sciences, Kashan, Iran; Obesity and Eating Habits Research Center, Endocrinology and Metabolism Molecular-Cellular Sciences…	The Journal of Nutrition	2021	1/25/2017	Y	Y	Y	Y	Y
Granisetron and Dexamethasone Provide More Improved Prevention of Postoperative Emesis than Granisetron Alone in Children	Department of Anaesthesiology and Critical Care MedicineTokyo Medical and Dental University School of Medicine, Tokyo, Japan; Department of Anaesthesiology, Toride Kyodo General Hospital, Ibaraki, Japan; Department of Anaesthesiology, Tsukuba University Institute of Clinical Medicine, Ibaraki, Japan	Canadian Journal of Anaesthesia: Journal Canadien d'Anesthésie	2012	12/1/1996	Y	Y	Y	Y	Y
Influence on Coagulation of a Potato-derived Hydroxethylstarch (HES 130/0.42) and a Maize-derived Hydroxethylstarch (HES 130/0.4) in Patients Undergoing Cardiac Surgery	Department of Anaesthesiology and Intensive Care Medicine, Klinikum der Stadt Ludwigshafen, Germany; Clinic of Surgery, Klinikum der Stadt Ludwigshafen, Bremserstr. 79, D-67063 Ludwigshafen, Germany	British Journal of Anaesthesia	2011	2/1/2009	Y	Y	Y	Y	N
Granisetron, Droperidol, and Metoclopramide for Preventing Postoperative Nausea and Vomiting After Thyroidectomy	Department of Anesthesiology, Toride Kyodo General Hospital, Toride City, Ibaraki;Department of Otolaryngology, Toride Kyodo General Hospital, Toride City, Ibaraki;	The Laryngoscope	2017	4/1/1999	Y	Y	Y	Y	Y
A Comparative Study of Dexmedetomidine and Diltiazem for Attenuating Pressor Responses to Laryngoscopy and Endotracheal Intubation	Department of Anaesthesiology, Narayan Medical College and Hospital, Sasaram, Bihar, India; Department of Anaesthesiology, ELMCH, Lucknow, Uttar Pradesh, India;	Anesthesia, Essays and Researches (AER)	2018	11/28/2017	Y	Y	Y	Y	Y
Interposed abdominal compression-cardiopulmonary resuscitation after cardiac surgery	Cardiovascular Center of Hainan Medical College, Affiliated Hospital of Hainan Medical College, Haikou, China;	Interactive Cardiovascular and Thoracic Surgery	2019	8/27/2014	Y	Y	Y	Y	Y
Autologous Myoblasts and Fibroblasts for Treatment of Stress Urinary Incontinence: A Randomised Controlled Trial	Department of Urology, University of Innsbruck, Austria; Institute for Biochemical Pharmacology, University of Innsbruck, Austria; Department of Radiology II, University of Innsbruck, Austria; Department of Medical Statistics, Informatics, and Health Economy, University of Innsbruck, Austria	Lancet	2008	6/30/2007	Y	Y	Y	Y	Y
Research on the Effect of 5Why-Based Nursing Intervention in Blood Purification Nursing	Blood Purification Center, Changzhou No. 2 People's Hospital Yanghu Campus, Changzhou 213000, Jiangsu, China;	Journal of Healthcare Engineering	2023	9/25/2021	N	N	N	N	Y
Omega-3 fatty acids, vitamin C and Zn supplementation in asthmatic children: a randomized self-controlled study	Department of Paediatric, Faculty of Medicine, Tanta University, Tanta, Gharbia Governate, Egypt; Department of Clinical Pathology, Faculty of Medicine, Tanta University, Tanta, Egypt;	Acta Paediatrica	2012	1/20/2009	Y	Y	Y	Y	Y
Antiemetic Efficacy of Granisetron and Metoclopramide in Children Undergoing Ophthalmic or ENT Surgery	Department of Anaesthesiology and Critical Care MedicineTokyo Medical and Dental University School of Medicine, Tokyo, Japan; Department of Anaesthesiology, Toride Kyodo General Hospital, Ibaraki, Japan; Critical Care and Respiratory Division, Royal Victoria Hospital, McGill University, Montréal, Canada	Canadian Journal of Anaesthesia: Journal Canadien d'Anesthésie	2012	11/1/1996	Y	Y	Y	Y	Y
Evaluation of the Safety and Efficacy of Bremelanotide, a Melanocortin Receptor Agonist, in Female Subjects with Arousal Disorder: A Double-Blind Placebo-Controlled, Fixed Dose, Randomized Study	Urology and Nephrology Research Center, Shaheed Beheshti University of Medical Sciences, Tehran, Iran;	Journal of Sexual Medicine	2021	12/28/2007	Y	Y	N	Y	Y
Effect of Argatroban Injection on Clinical Efficacy in Patients with Acute Cerebral Infarction: Preliminary Findings	Department of Neurology, People's Hospital of Deyang City, DeYang, China; Department of Neurology, The Affiliated Hospital of Southwest Medical University, LuZhou, China; Department of Neurology, The Second People's Hospital of Deyang City, DeYang, China	European Neurology	2022	1/21/2021	Y	N	Y	N	Y
Results from a 12 months, randomized, clinical trial comparing an olmesartan/amlodipine single pill combination to olmesartan and amlodipine monotherapies on blood pressure and inflammation	Department of Internal Medicine and Therapeutics, University of Pavia, Pavia, Italy; Center for the Study of Endocrine-Metabolic Pathophysiology and Clinical Research, University of Pavia, Pavia, Italy; Aging and Kidney Diseases, “G. Descovich” Atherosclerosis Study Center, University of Bologna, Bologna, Italy; Hospital Center of Diabetes, Sant’Angelo Lodigiano, Lodi, Italy; Ospedale Pesenti Fen…	European Journal of Pharmaceutical Sciences: Official Journal of the European Federation for Pharmaceutical Sciences	2014	8/30/2013	Y	Y	Y	Y	Y
LigaSure Hemorrhoidectomy Versus Stapled Hemorrhoidopexy: A Prospective, Randomized Clinical Trial	Department of Surgery, Faculty of Medicine, University of Alexandria, Ramleh Station, Alexandria, Egypt	Diseases of the Colon and Rectum	2014	8/1/2010	Y	Y	Y	Y	Y
A training programme involving automatic self-transcending meditation in late-life depression: preliminary analysis of an ongoing randomised controlled trial	Division of Geriatric Psychiatry, Departments of Psychiatry and Medicine, Western University, London, Ontario, Canada; Division of Clinical Pharmacology, Departments of Psychiatry and Medicine, Western University, London, Ontario, Canada; Department of Family Medicine, University of Western Ontario, London, Ontario, Canada; Art of Living Foundation, Canada; Nova Southeastern University Lifelong L…	BJPsych Open	2021	1/2/2018	Y	Y	Y	Y	Y
Cervical mucus removal prior to intrauterine insemination: a randomized trial	Obstetrics and Gynaecology, Faculty of Medicine, Menoufia University, Shebin El-Kom, Egypt;	BJOG: British Journal of Obstetrics and Gynaecology	2020	10/27/2017	Y	Y	Y	Y	Y
Effects of Different Anesthetic and Analgesic Methods on Cellular Immune Function and Stress Hormone Levels in Patients Undergoing Esophageal Cancer Surgery	Department of Emergency, The Affiliated Hospital of Southwest Medical University, Luzhou 646000, Sichuan, China; Department of Neurology, The People's Hospital of Leshan, Leshan 614000, Sichuan, China; Department of Neurology, The First People's Hospital of Ziyang, Ziyang 641300, Sichuan, China; Department of Anesthesiology, The Affiliated Hospital of Southwest Medical University, Luzhou 646000, …	Journal of Healthcare Engineering	2023	3/12/2022	Y	N	N	N	Y
Effects of modified pulmonary rehabilitation on patients with moderate to severe chronic obstructive pulmonary disease: A randomized controlled trail	Department of Scientific Research and Education, The Third Hospital Affiliated to Soochow University, Changzhou, People's Republic of China; Department of Respiratory Diseases, The Third Hospital Affiliated to Soochow University, Changzhou, People's Republic of China;	International Journal of Nursing Sciences	2022	7/10/2017	Y	Y	Y	Y	Y
Prevention of postoperative nausea and vomiting with a small dose of propofol alone and combined with dexamethasone in patients undergoing laparoscopic cholecystectomy: a prospective, randomized, double-blind study	Department of Anesthesiology, University of Tsukuba Institute of Clinical Medicine, Tsukuba City, Japan; First Department of Anaesthesiology, Toho University School of Medicine, Tokyo, Japan;	Surgical Endoscopy	2013	11/14/2007	Y	Y	Y	Y	Y
The randomized clinical trial results of the anxiety treatment in patients with somatoform dysfunction and neurotic disorders	I.M. Sechenov First Moscow State Medical University (Sechenov University), Moscow, Russia; Pirogov Russian National Research Medical University, Moscow, Russia; Kazan State Medical University, Kazan, Russia; Pirogov Samara City Clinical Hospital No1, Samara, Russia; Pavlov Medical University, Saint Petersburg, Russia; Smolensk State Medical University, Smolensk, Russia; Clinical Hospital No8, Yar…	Scientific Reports	2022	12/20/2021	Y	Y	Y	Y	Y
Preoperative versus postoperative ultrasound-guided rectus sheath block for improving pain, sleep quality and cytokine levels in patients with open midline incisions undergoing transabdominal gynecological surgery: a randomized controlled trial	Department of Anesthesiology, the First Hospital of China Medical University, Shenyang, 110001, China;	BMC Anesthesiology	2021	2/9/2018	Y	Y	Y	Y	Y
A comparison of granisetron, droperidol, and metoclopramide in the treatment of established nausea and vomiting after breast surgery: A double-blind, randomized, controlled trial	Department of Anesthesiology, Toride Kyodo General Hospital, Toride City, Ibaraki, Japan; Department of Surgery, Toride Kyodo General Hospital, Toride City, Ibaraki, Japan;	Clinical Therapeutics	2018	4/1/2003	Y	Y	Y	Y	Y
The 95% effective dose of nalbuphine in patient-controlled intravenous analgesia for patients undergoing laparoscopic total hysterectomy compared to equivalent sufentanil	Department of Anesthesiology, Pain and perioperative Medicine, The First Affiliated Hospital of Zhengzhou University, Zhengzhou, China;	Medicine	2022	5/29/2020	Y	Y	Y	Y	Y
Nicorandil versus nifedipine for the treatment of preterm labour: A randomized clinical trial	Department of Obstetrics and Gynaecology, Faculty of Medicine, Menoufia University, Menoufia, Egypt;	European Journal of Obstetrics & Gynecology and Reproductive Biology	2022	10/3/2015	Y	Y	N	Y	Y
Reduction of emetic symptoms during cesarean delivery with antiemetics: propofol at subhypnotic dose versus traditional antiemetics	Department of Anesthesiology, University of Tsukuba Institute of Clinical Medicine, Tsukuba City, Ibaraki, Japan;	Journal of Clinical Anesthesia	2013	9/1/2003	Y	Y	Y	Y	Y
The effect of an educational program based on health belief model and social cognitive theory in prevention of osteoporosis in women	Fasa University of Medical Sciences, Iran; Tarbiat Modares University, Iran; Shiraz University of Medical Sciences, Iran;	Journal of Health Psychology	2017	9/8/2015	N	N	N	N	Y
Dexamethasone for reduction of nausea, vomiting and analgesic use after gynecological laparoscopic surgery	Department of Anesthesiology, University of Tsukuba Institute of Clinical Medicine, Tsukuba City, Ibaraki, Japan	International Journal of Gynaecology and Obstetrics: The Official Organ of the International Federation of Gynaecology and Obstetrics	2013	9/27/2007	Y	Y	Y	Y	Y
Reduction of Microalbuminuria in Patients With Type 2 Diabetes: The Shiga Microalbuminuria Reduction Trial (SMART)	Department of Medicine, Shiga University of Medical Science, Seta, Otsu 520-2192, Japan	Diabetes Care	2014	6/1/2007	Y	Y	N	Y	Y
Granisetron Reduces Post-operative Vomiting in Children: A Dose-ranging Study	Department of Anaesthesiology, Toride Kyodo General Hospital, Ibaraki, Japan	European Journal of Anaesthesiology	2013	1/1/1999	Y	Y	Y	Y	Y
Influence of different volume replacement strategies on inflammation and endothelial activation in the elderly undergoing major abdominal surgery	Department of Anesthesiology and Intensive Care Medicine, Klinikum der Stadt Ludwigshafen, Ludwigshafen, Germany Department of Surgery, Klinikum der Stadt Ludwigshafen, Ludwigshafen, Germany	Intensive Care Medicine	2011	1/8/2004	Y	Y	Y	Y	N
Electroconvulsive Therapy and Aerobic Exercise Training Increased BDNF and Ameliorated Depressive Symptoms in Patients Suffering From Treatment-resistant Major Depressive Disorder	Research Center for Behavioral Disorders and Substances Abuse, Hamadan University of Medical Sciences, Hamadan, Iran; ASEAN Institute for Health Development, Mahidol University, Salaya, Phutthamonthon, Nakhon Pathom 73170, Thailand; Department of Sport, Exercise and Health, Division of Sport Science, University of Basel, Basel, Switzerland; Institute of Neurobiology, Bulgarian Academy of Sciences…	Journal of Psychiatric Research	2014	7/4/2014	Y	Y	Y	Y	Y
Evaluation of the risk of postcesarean endometritis with preoperative vaginal preparation with povidone–iodine: A randomized controlled study	Department of Obstetrics & Gynaecology, Minia University, Minia 61111, Egypt	Middle East Fertility Society Journal	2017	4/27/2015	Y	Y	Y	Y	Y
Do patients profit from physostigmine in recovery from desflurane anaesthesia	Department of Anaesthesiology and Intensive Care Medicine, Klinikum Ludwigshafen, Ludwigshafen, Germany;	Acta Anaesthesiologica Scandinavica	2021	1/23/2007	Y	Y	Y	Y	Y
Brief cognitive-behavioural therapy for patients in the community with schizophrenia: Randomised controlled trial in Beijing, China	Department of Clinical Psychology & Beijing Key Lab of Mental Disorders, Beijing Anding Hospital, Capital Medical University, and Centre of Schizophrenia, Beijing Institute for Brain Disorders, Beijing, People's Republic of China; Menzies Health Institute Queensland and School of Medicine, Griffith University, Queensland, Australia; Department of Psychiatry, Beijing Anding Hospital, Capital Medic…	British Journal of Psychiatry	2019	3/1/2017	Y	Y	Y	Y	Y
Benefits of vaginal misoprostol prior to IUD insertion in women with previous caesarean delivery: a randomised controlled trial	Department of Obstetrics and Gynaecology, Kasr Al Ainy Medical School, Cairo University, Cairo, Egypt; Department of Obstetrics and Gynaecology, Zefta General Hospital, Zefta, Egypt; Department of Obstetrics and Gynaecology, Beni Suef University, Beni Suef, Egypt;	European Journal of Contraception & Reproductive Health Care	2022	2/2/2018	Y	Y	Y	Y	Y
Dexamethasone for the Prevention of Nausea and Vomiting After Dilatation and Curettage: A Randomized Controlled Trial	Department of Anesthesiology, University of Tsukuba Institute of Clinical Medicine, Tsukuba City, Ibaraki, Japan	Obstetrics and Gynecology	2013	1/1/2002	Y	Y	Y	Y	Y
Is treatment with platelet-rich fibrin better than zinc oxide eugenol in cases of established dry socket for controlling pain, reducing inflammation, and improving wound healing	Department of Orthodontics and Dentofacial Orthopaedics, Educare Institute of Dental Sciences, Malappuram, India; Department of Oral and Maxillofacial Surgery, Regional Dental College, Guwahati, India; Faculty of Dental Sciences, Trauma Centre, Banaras Hindu University, Varanasi, India; Department of Oral and Maxillofacial Surgery, Kothiwal Dental College and Research Centre (KDCRC), Moradabad, I…	Journal of the Korean Association of Oral and Maxillofacial Surgeons	2019	4/29/2019	Y	Y	Y	Y	Y
A Phase-1, 6-Month Open-Label, Dose-Ranging Pharmacokinetic Study in Stabilized Patients with Schizophrenia Following Risperidone Implant	Braeburn Pharmaceuticals, Princeton, NJ;	Psychopharmacology Bulletin	2018	9/15/2017	N	N	N	N	Y
Cost analysis of target-controlled infusion-based anesthesia compared with standard anesthesia regimens	Department of Anesthesiology and Intensive Care Medicine, Klinikum der Stadt Ludwigshafen, Akademisches Lehrkrankenhaus der Universitat Mainz, Ludwigshafen, Germany	Anesthesia & Analgesia	2011	1/1/1999	Y	Y	Y	Y	Y
Ultrasound-guided versus blind corticosteroid injections for De Quervain tendinopathy: a prospective randomized trial	Department of Orthopaedic Surgery, Ewha Womans University Medical Center, Seoul, South Korea; Department of Orthopaedic Surgery, Seoul National University College of Medicine, Seoul National University Bundang Hospital, Sungnam, South Korea; Department of Orthopaedic Surgery, Seoul National University College of Medicine, Seoul National University Hospital, Seoul, South Korea	Journal of Hand Surgery (European Volume)	2020	8/4/2018	Y	Y	Y	Y	Y
Loading Effect of 200 mg Cilostazol on Platelet Inhibition in Patients Undergoing Percutaneous Coronary Intervention	Department of Cardiology, the Fourth Hospital of Harbin Medical University, China;	International Heart Journal	2012	1/1/2012	Y	N	Y	N	Y
Type 1 diabetes and the challenges of emotional support in crisis situations: results from a randomized clinical trial of a multidisciplinary teleintervention	Medical Science Program: Endocrinology, Universidade Federal do Rio Grande do Sul, Rua Ramiro Barcelos, 2350, prédio 12, 4° andar, Porto Alegre, RS, 90035-003, Brazil; Internal Medicine Department, Hospital S?o Lucas-Pontifícia Universidade Católica do Rio Grande do Sul, Porto Alegre, Brazil; School of Medicine, Pontifícia Universidade Católica do Rio Grande do Sul, Porto Alegre, Brazil; Medical …	Scientific Reports	2022	2/23/2022	Y	Y	Y	Y	Y
Manuka honey vs. hydrogel--a prospective, open label, multicentre, randomised controlled trial to compare desloughing efficacy and healing outcomes in venous ulcers	Faculty of Nursing and Midwifery, Royal College of Surgeons in Ireland, Dublin	Journal of Clinical Nursing	2014	8/25/2008	Y	Y	Y	Y	Y
Effect of ramipril on walking times and quality of life among patients with peripheral artery disease and intermittent claudication: a randomized controlled trial.	Baker IDI Heart and Diabetes Institute, PO Box 6492, St Kilda Rd Central, Melbourne, Victoria, 8008 Australia.	JAMA: Journal of the American Medical Association	2015	2/6/2013	Y	Y	Y	Y	Y
Individual Titration of Propofol Plasma Target Improves Anaesthetic Stability in Patients Undergoing Major Abdominal Surgery: A Comparison with Manually Controlled Infusion	Klinikum Ludwigshafen, Department of Anaesthesiology and Intensive Care Medicine, Ludwigshafen, Germany	European Journal of Anaesthesiology	2011	9/1/2008	Y	Y	Y	Y	Y
A Randomized Clinical Trial of a Single Dose of Ramosetron for the Prevention of Vomiting After Strabismus Surgery in Children: A Dose-Ranging Study	Department of Anesthesiology, Toride Kyodo General Hospital, Toride City, Ibaraki, Japan	JAMA Ophthalmology	2012	1/1/2005	Y	Y	Y	Y	Y
Effects of Sodium Nitroprusside-induced Controlled Hypotension on Pancreatic Function Assessed by Pancreatitis-associated Protein in Patients Undergoing Radical Prostatectomy	Klinikum Ludwigshafen, Department of Anaesthesiology and Intensive Care Medicine, Bremserstrasse 79, D-67063 Ludwigshafen, Germany	European Journal of Anaesthesiology	2011	8/1/2002	Y	Y	Y	Y	Y
The Effect of Synthetic Osteoconductive Bone Graft Material for Augmentation of Internally Fixed Unstable Trochanteric Fractures	Hip Service, Department of Orthopedic Surgery, Kangdong Sacred Heart Hospital, Hallym University College of Medicine, 150 Sung-an-ro, Kangdonggu, Seoul 05355, Republic of Korea; Rheumatology, Department of Internal Medicine, Hanyang Medical Center, Hanyang University College of Medicine, Seoul, Republic of Korea; Department of Orthopedic Surgery, Konyang University Hospital, Konyang University Sc…	BioMed Research International	2020	3/19/2019	N	N	N	N	Y
Monopolar versus bipolar laparoscopic ovarian drilling in clomiphene-resistant polycystic ovaries (PCO): a preliminary study	Women’s Health University Hospital, Assiut, Egypt; Department of Obstetrics and Gynecology, Woman’s Health University Hospital, 71111 Assiut, P.O. Box: (1), Assiut, Egypt	Gynecological Surgery	2022	4/6/2016	Y	Y	Y	Y	Y
Reduction of Postoperative Nausea and Vomiting with Granisetron	Department of Anaesthesiology,Toride Kyodo General Hospital, Toride City, Ibaraki, Japan; Department of Anaesthesiology and Critical Care Medicine, Tokyo Medical and Dental University School of Medicine,Tokyo, Japan	Canadian Journal of Anaesthesia: Journal Canadien d'Anesthésie	2012	4/1/1994	Y	Y	Y	Y	Y
Oral dydrogesterone treatment during early pregnancy to prevent recurrent pregnancy loss and its role in modulation of cytokine production: a double-blind, randomized, parallel, placebo-controlled trial	Department of Obstetrics & Gynecology, Maulana Azad Medical College & Lok Nayak Hospital, New Delhi, India; Department of Biochemistry, Maulana Azad Medical College, New Delhi, India; Institute of Cytology and Preventive Oncology, Noida, India;	Fertility and Sterility	2023	9/17/2014	Y	Y	N	Y	Y
The effect of drainage tube on bleeding and prognosis after total knee arthroplasty: a prospective cohort study	Department of Nursing, Changzheng Hospital, Second Military Medical University, No. 415 Fengyang Road, Shanghai, 200003 China; Department of Joint Surgery, Changzheng Hospital, Second Military Medical University, Shanghai, 200003 China	Journal of Orthopaedic Surgery and Research	2015	4/23/2014	N	N	Y	Y	Y
Role of casein phosphopeptide amorphous calcium phosphate in remineralization of white spot lesions and inhibition of Streptococcus mutans?	Department of Conservative Dentistry and Endodontics, National Dental College, Dera Bassi, Punjab, India	Journal of Conservative Dentistry (JCD)	2016	7/1/2013	Y	Y	Y	Y	N
A Randomized Controlled Trial Comparing Between Titanium Osteosynthesis and Biodegradable Osteosynthesis in Access Mandibulotomy for Oral Malignancy	Department of Oral and Maxillofacial–Head & Neck Oncology, Shanghai Ninth People’s Hospital Affiliated to Shanghai Jiao Tong University School of Medicine, Shanghai, China; Oral Maxillofacial Surgery Department, Oral Health Centre of Western Australia, University of Western Australia, Perth, Western Australia, Australia; Oral Maxillofacial Surgery Department, Royal Perth Hospital, Perth, Western …	Journal of Oral and Maxillofacial Surgery: Official Journal of the American Association of Oral and Maxillofacial Surgeons	2018	4/7/2018	N	N	N	Y	Y
Effect of Perioperative Intravenous Lignocaine Infusion on Haemodynamic Responses and postoperative Analgesia in Laparoscopic Cholecystectomy Surgeries	Department of Anaesthesia, Sri Siddhartha Medical College, Tumkur, India;	Anesthesiology and Pain Medicine	2021	2/24/2018	Y	Y	Y	Y	Y
Visual darkness reduces perceived risk of contagious-disease transmission from interpersonal interaction	Kellogg School of Management, Northwestern University; Rotman School of Management, University of Toronto;	Psychological Science	2018	5/11/2018	N	N	N	N	Y
Ramipril reduces large-artery stiffness in peripheral arterial disease and promotes elastogenic remodeling in cell culture	Alfred and Baker Medical Unit, Baker Heart Research Institute, Melbourne, Victoria, Australia;	Hypertension	2015	5/16/2005	Y	Y	Y	Y	Y
Pretreatment with oral clonidine attenuates cardiovascular responses to tracheal extubation in children	Department of Anaesthesiology, University of Tsukuba Institute of Clinical Medicine, Tsukuba City, Ibaraki, Japan	Pediatric Anesthesia (Paediatric Anaesthesia)	2014	1/1/2000	Y	Y	Y	Y	Y
The influence of hyperoxic ventilation during sodium nitroprusside-induced hypotension on skeletal muscle tissue oxygen tension	Department of Anesthesiology and Intensive Care Medicine, Klinikum der Stadt Ludwigshafen, Ludwigshafen, Germany	Anesthesiology	2011	5/1/2002	Y	Y	Y	Y	Y
Monitoring of neuromuscular block after administration of vecuronium in patients with diabetes mellitus	Department of Anesthesiology, Fukushima Medical University School of Medicine, Hikarigaoka 1, Fukushima-City, Fukushima 960-1295, Japan; Department of Anesthesiology, Toride Kyodo General Hospital, Ibaraki, Japan;	British Journal of Anaesthesia	2018	4/1/2003	Y	Y	Y	Y	Y
γ-Aminobutyric acid (GABA) administration improves action selection processes: a randomised controlled trial	Institute for Psychological Research, Leiden Institute for Brain and Cognition, Leiden University, Leiden, The Netherlands; Department of Child and Adolescent Psychiatry, Cognitive Neurophysiology, Faculty of Medicine of the TU Dresden, Germany;	Scientific Reports	2022	7/31/2015	Y	Y	Y	Y	Y
Randomized controlled evaluation of the effect of music therapy with cognitive-behavioral therapy on social anxiety symptoms	Department of Educational Foundations, University of Nigeria, Nsukka, Enugu State; Department of Art Education, Faculty of Education, University of Nigeria, Nsukka, Enugu State; Department of Sociology and Anthropology, Faculty of Social Sciences, University of Nigeria, Nsukka, Enugu State; Department of Social Science Education, University of Nigeria, Nsukka, Enugu State; Department of Agricultu…	Medicine	2020	8/1/2019	Y	Y	Y	Y	Y
Electroencephalogram bispectral index predicts hemodynamic and arousal reactions during induction of anesthesia in patients undergoing cardiac surgery	Department of Anesthesiology and Operative Intensive Care, and the Clinic of Cardiac Surgery, Klinikum der Stadt Ludwigshafen am Rhein gGmbh, Ludwigshafen am Rhein, Germany;	Journal of Cardiothoracic and Vascular Anesthesia	2011	12/1/2000	Y	Y	Y	Y	Y
Evaluation of low-cost custom made VAC therapy compared with conventional wound dressings in the treatment of non-healing lower limb ulcers in lower socio-economic group patients of Kashmir valley	Department of Orthopaedics SKIMS Medical College, Bemina, Srinagar, Jammu and Kashmir, India	Journal of Orthopaedic Surgery and Research	2017	12/10/2015	Y	Y	Y	Y	Y
Positive Impact of the Bionic Pancreas on Diabetes Control in Youth 6-17 Years Old with Type 1 Diabetes: A Multicenter Randomized Trial	University of Colorado Denver - Anschutz Medical Campus, 129263, Barbara Davis Center for Diabetes, 1775 Aurora Ct, MS A140, Bldg M20-2233, Aurora, Colorado, United States, 80045-0508. United States; Stanford University, 300 Pasteur Drive, g-313, Stanford, California, United States, 943085; Children's National, 8404, Washington, District of Columbia, United States; Children's Hospital of Orange C…	Diabetes Technology & Therapeutics	2022	6/28/2022	Y	Y	N	Y	Y
A comparison study of immune-inflammatory response in electroacupuncture and transcutaneous electrical nerve stimulation for patients undergoing supratentorial craniotomy	Department of Anesthesiology, North China Grid Company Limited Beijing Electric Power Hospital, Beijing, China; Department of Anesthesiology, Beijing Tiantan Hospital, Beijing, China; Department of General Surgery, North China Grid Company Limited Beijing Electric Power Hospital, Beijing, China; Department of Anesthesiology and Pain Management, Beijing Sanbo Brain Hospital, Beijing, China;	International Journal of Clinical and Experimental Medicine	2016	2/15/2015	Y	Y	Y	Y	Y
Dexmedetomidine in a surgically inserted catheter for transversus abdominis plane block in donor hepatectomy: A prospective randomized controlled study	Department of Anesthesia and Intensive Care, Faculty of Medicine, Mansoura University, Egypt; Department of Clinical Pathology, Faculty of Medicine, Mansoura University, Egypt; Department of General Surgery, Faculty of Medicine, Mansoura University, Egypt;	Saudi Journal of Anaesthesia	2019	3/9/2018	Y	Y	Y	Y	Y
Effectiveness of ZYESAMI? (Aviptadil) in accelerating recovery and shortening hospitalization in critically-ill patients with COVID-19 Respiratory Failure: interim report from a phase 2b/3 multicenter trial	Houston Methodist Research Institute, USA; University of California, Irvine, USA; Johns Hopkins School of Medicine, USA; Potomac Institute for Policy Studies, USA; NeuroRx, USA; Boston Biostatistical Research Foundation, USA; University of Miami - Miller School of Medicine;	SSRN: Social Science Research Network	2021	2/27/2021	Y	Y	Y	Y	Y
Aprotinin in pediatric cardiac operations: platelet function, blood loss, and use of homologous blood	Department of Anesthesiology and Intensive Care Medicine and Department of Cardiovascular Surgery, Justus-Liebig-University Giessen, Giessen, Germany;	The Annals of Thoracic Surgery	2021	6/1/1993	Y	Y	Y	Y	Y
Prophylactic use of the phospodiesterase III inhibitor enoximone in elderly cardiac surgery patients: effect on hemodynamics, inflammation, and markers of organ function	Department of Anesthesiology and Intensive Care Medicine Klinikum der Stadt Ludwigshafen Ludwigshafen Germany; Clinic of Cardiac Surgery Klinikum der Stadt Ludwigshafen Ludwigshafen Germany	Intensive Care Medicine	2011	10/1/2002	Y	Y	Y	Y	Y
Effect of nitroglycerin ointment on bone density and strength in postmenopausal women: a randomized trial	Department of Medicine, University of Toronto, Toronto, Ontario, Canada	JAMA: Journal of the American Medical Association	2016	2/23/2011	Y	Y	Y	Y	Y
The efficacy of oral clonidine premedication in the prevention of postoperative vomiting in children following strabismus surgery	Department of Anaesthesiology, Hyogo Prefectural Kobe Children's Hospital, Kobe City, Hyogo, Japan	Pediatric Anesthesia (Paediatric Anaesthesia)	2012	1/26/2001	Y	Y	Y	Y	Y
The effect of celiac plexus block in critically ill patients intolerant of enteral nutrition: a randomized, placebo-controlled study	Department of Anesthesiology and Reanimation, Trakya University Medical Faculty, Edirne, Turkey Department of Radiology, Trakya University Medical Faculty, Edirne, Turkey Department of Biostatistics, Trakya University Medical Faculty, Edirne, Turkey	Anesthesia & Analgesia	2010	4/1/2010	Y	Y	Y	Y	Y
Granisetron Reduces Incidence of Nausea and Vomiting After Breast Surgery	Department of Anaesthesiology, Toride Kyodo General Hospital, Ibaraki, Japan; Department of Anesthesiology, University of Tsukuba Institute of Clinical Medicine, Amakubo, Tsukuba City, Ibaraki, Japan	Acta Anaesthesiologica Scandinavica	2013	6/1/1997	Y	Y	Y	Y	Y
Analgesic properties of dexmedetomidine infusion after uvulopalatopharyngoplasty in patients with obstructive sleep apnea	Department of Anesthesia, Faculty of Medicine, Ain-Shams University, Cairo, Egypt; Department of E.N.T., Alazhar University, Cairo, Egypt;	Saudi Journal of Anaesthesia	2020	7/7/2011	Y	Y	Y	Y	Y
Sildenafil Citrate Therapy for Oligohydramnios: A Randomized Controlled Trial	Obstetrics and Gynecology Department, Faculty of Medicine, Menoufia University, Shebin-Elkom, Egypt;	Obstetrics and Gynecology	2020	4/1/2017	Y	Y	Y	Y	Y
Effect of antenatal magnesium sulphate on MRI biomarkers of white matter development at term equivalent age: The magnum study	Department of Optometry and Vision Science, University of Auckland, Auckland, New Zealand; Centre for the Developing Brain, Department of Biomedical Engineering and Imaging Sciences, King's College London, London, United Kingdom; School of Optometry and Vision Science, University of Waterloo, Waterloo, Canada; Centre for Clinical Brain Sciences, University of Edinburgh, Edinburgh, United Kingdom;…	EBioMedicine	2022	8/25/2020	Y	Y	Y	Y	Y
Efficacy of Crizotinib Combined with Chemotherapy in Treating Advanced Non-Small-Cell Lung Cancer and Effect on Patients’ Quality of Life and Adverse Reaction Rate	Cardiothoracic Surgery, Qingdao Hospital of Traditional Chinese Medicine (Qingdao Hiser Hospital), 4 Renmin Road, Qingdao City, Shandong Province, China; Thoracic Surgery, No. 971 Hospital of PLA Navy, 22 Minjiang Road, Shinan District, Qingdao City, Shandong Province, China; Pharmacy Department, Qingdao Hospital of Traditional Chinese Medicine (Qingdao Hiser Hospital), 4 Renmin Road, Qingdao Cit…	Journal of Healthcare Engineering	2022	3/10/2022	Y	Y	Y	Y	Y
Efficacy of Unilateral Ilioinguinal Transversus Abdominis Plane Block for Alleviation of Catheter-related Bladder Discomfort in Male Patients after Emergence from General Anesthesia: a Prospective, Randomized Controlled Trial	Wenzhou Medical University First Affiliated Hospital	Research Square	2020	1/21/2020	Y	Y	Y	Y	Y
A School-Based, Peer-Led, Social Marketing Intervention to Engage Spanish Adolescents in a Healthy Lifestyle (''We Are Cool''-Som la Pera Study): A Parallel Cluster Randomized Controlled Study	Health Education and Promotion, Facultat de Medicina i Ciències de la Salut, Universitat Rovira i Virgili, Reus, Spain; Functional Nutrition, Oxidation, and Cardiovascular Disease Research Group (NFOC), the Medicine and Surgery Department, Universitat Rovira i Virgili, Reus, Spain; Unit of Infections and Cancer (UNIC), Cancer Epidemiology Research Program (CERP), Catalan Institute of Oncology (IC…	Childhood Obesity	2020	8/1/2017	Y	Y	Y	Y	Y
Effects of valsartan and amlodipine on cardiorenal protection in Japanese hypertensive patients: the Valsartan Amlodipine Randomized Trial	on behalf of the VART Investigators;Department of Cardiovascular Science and Medicine, Chiba University Graduate School of Medicine, Chiba	Hypertension Research: Official Journal of the Japanese Society of Hypertension	2016	10/7/2010	Y	Y	Y	Y	Y
Influence of Different Intravascular Volume Therapies on Platelet Function in Patients Undergoing Cardiopulmonary Bypass	Department of Anesthesiology and Intensive Care Medicine, Justus-Liebig-University Giessen, D-6300 Giessen, Germany; Department of Cardiovascular Surgery, Justus-Liebig-University Giessen, D-6300 Giessen, Germany;	Anesthesia & Analgesia	2020	6/1/1993	Y	Y	Y	Y	Y
Submucous myomas and their implications in the pregnancy rates of patients with otherwise unexplained primary infertility undergoing hysteroscopic myomectomy: a randomized matched control study	Department of Obstetrics and Gynecology, Mansoura University Hospital, Mansoura Faculty of Medicine, Mansoura, Egypt;	Fertility and Sterility	2011	5/5/2009	Y	Y	Y	Y	Y
Intrathecal dextmedetomidine to reduce shoulder tip pain in laparoscopic cholecystectomies under spinal anesthesia	Department of Anaesthesia, Patiala Surgical Centre, Patiala, India; Department of Surgical Oncology, Government Medical College, Patiala, India; Department of Anaesthesia, Government Medical College, Amritsar, Punjab, India; Department of Surgery, Patiala Surgical Centre, Patiala, India;	Anesthesia, Essays and Researches (AER)	2016	12/1/2015	Y	N	Y	Y	Y
Study of the Systemic and Pulmonary Oxidative Stress Status During Exposure to Propofol and Sevoflurane Anaesthesia During Thoracic Surgery	Department of Anaesthesiology, Minoufiya Faculty of Medicine, Minoufiya University, Damanhour, Beheira, Egypt	European Journal of Anaesthesiology	2011	6/1/2010	Y	Y	Y	Y	Y
Granisetron/dexamethasone combination for reducing nausea and vomiting during and after spinal anesthesia for cesarean section	Department of Anesthesiology, University of Tsukuba Institute of Clinical Medicine, Japan; Department of Anesthesiology, Toride Kyodo General Hospital, Toride City, Ibaraki, Japan;	Anesthesia & Analgesia	2013	6/1/1999	Y	Y	Y	Y	Y
Telescopic crown-retained removable partial dentures on teeth and implants: An 8- to 9-year prospective randomized clinical trial	Department of Prosthodontics and Dental Materials, RWTH Aachen University, Aachen, Germany	Clinical Oral Implants Research	2012	2/1/2012	Y	Y	Y	Y	Y
Denosumab versus zoledronic acid in cases of surgically unsalvageable giant cell tumor of bone: A randomized clinical trial	Department of Bone and Soft Tissue Tumor Surgery, Cancer Hospital of China Medical University, Liaoning Cancer Hospital & Institute, No 44 of Xiaoheyan Road, Dadong District, Shenyang, Liaoning Province 110042, China;	Journal of Bone Oncology	2019	1/23/2019	Y	Y	Y	Y	Y
Comparison of propofol, droperidol, and metoclopramide for prophylaxis of postoperative nausea and vomiting after breast cancer surgery: A prospective, randomized, double-blind, placebo-controlled study in Japanese patients	First Department of Anesthesiology, Toho University School of Medicine, Tokyo, Japan; Department of Anesthesiology, Ushiku Aiwa General Hospital, Ibaraki, Japan;	Clinical Therapeutics	2012	10/1/2009	Y	Y	Y	Y	Y
Granisetron-droperidol Combination for the Prevention of Postoperative Nausea and Vomiting in Female Patients Undergoing Breast Surgery	Department of Anaesthesiology, University of Tsukuba Institute of Clinical Medicine, 2–1–1, Amakubo, Tsukuba City Ibaraki 305, Japan; Department of Anaesthesiology, Toride Kyodo General Hospital, Toride City, Ibaraki, Japan;	British Journal of Anaesthesia	2013	9/1/1998	Y	Y	Y	Y	Y
Endothelial-related coagulation in pediatric surgery	Department of Anesthesia, Klinikum Ludwigshafen, Ludwigshafen, Germany;	The Annals of Thoracic Surgery	2021	5/7/1997	Y	Y	Y	Y	N
Community Capacity Building Exercise Maintenance Program for Frail Elderly Women	Department of Nursing, Suseong University, Daegu, South Korea; Graduate School, College of Nursing, Kyungpook National University, Daegu, South Korea;	Asian Nursing Research	2018	8/10/2017	N	N	N	N	Y
Comparison of granisetron and droperidol in the prevention of vomiting after strabismus surgery or tonsillectomy in children	Department of Anaesthesiology, University of Tsukuba Institute of Clinical-Medicine, Ibaraki, Japan	Pediatric Anesthesia (Paediatric Anaesthesia)	2013	5/1/1998	Y	Y	Y	Y	Y
Oxymetholone for the treatment of HIV--wasting: a double--blind, randomized, placebo--controlled phase III trial in eugonadal men and women	Department of Dermatology, University of Düsseldorf, Düsseldorf, Germany; STD-Unit, Department of Dermatology and Venerology, University of Essen, Germany;	HIV Clinical Trials	2011	5/1/2003	Y	Y	Y	Y	Y
Cardiovascular Responses to Tracheal Extubation or LMA Removal in Children	Department of Anaesthesiology, University of Tsukuba Institute of Clinical Medicine, Tsukuba City, Ibaraki. Japan; Department of Anaesthesiology and Critical Care Medicine, Tokyo Medical and Dental University School of Medicine, Bunkyo-ku, Tokyo, Japan Department of Anaesthesiology, Toride Kyodo General Hospital, Toride City, Ibaraki, Japan	Canadian Journal of Anaesthesia: Journal Canadien d'Anesthésie	2013	2/1/1998	Y	Y	Y	Y	Y
Chemoembolization combined with radiofrequency ablation for patients with hepatocellular carcinoma larger than 3 cm: a randomized controlled trial.	Department of Gastroenterology, Qilu Hospital School of Medicine, Jinan, China	JAMA: Journal of the American Medical Association	2009	4/9/2008	Y	Y	Y	Y	Y
A randomized controlled trial of botulinum toxin A for treating neuropathic pain in patients with spinal cord injury	Department of Orthopedic Surgery, The Affiliated Hongqi Hospital, Mudanjiang Medical University, China; Department of Critical-care Medicine, The Affiliated Hongqi Hospital, Mudanjiang Medical University, China; Department of Anesthesia,The Affiliated Hongqi Hospital, Mudanjiang Medical University, China; Department of Anatomy, Mudanjiang Medical University, Mudanjiang, China;	Medicine	2017	5/1/2017	Y	Y	Y	Y	Y
Clomiphene citrate or aromatase inhibitors for superovulation in women with unexplained infertility undergoing intrauterine insemination: a prospective randomized trial	Department of Obstetrics and Gynecology, Mansoura University, Mansoura, Egypt; Department of Obstetrics and Gynecology, Benha University, Benha, Egypt;	Fertility and Sterility	2020	8/9/2008	Y	Y	N	Y	Y
Randomised clinical trial: The clinical efficacy and safety of an alginate-antacid (Gaviscon Double Action) versus placebo, for decreasing upper gastrointestinal symptoms in symptomatic gastroesophageal reflux disease (GERD) in China	Ruijin Hospital, Shanghai JiaotongUniversity School of Medicine,Shanghai, China Shanghai Tongji Hospital, Shanghai,China; China-Japan Friendship Hospital,Beijing, China; Zhejiang Hospital, Hangzhou, China; Reckitt Benckiser, Slough, UK;	Alimentary Pharmacology & Therapeutics	2018	7/31/2015	Y	Y	Y	Y	Y
Acupuncture Compared to Conscious Sedation for Pain Relief During In-Vitro Fertilization Oocyte Retrieval	Department of Pain Medicine, Acupuncture Services, Singapore General Hospital, Singapore, Singapore; Centre for Assisted Reproduction, Singapore General Hospital, Singapore, Singapore;	Medical Acupuncture	2020	4/28/2020	Y	Y	Y	Y	Y
Pain relief after Arthroscopic Knee Surgery: A comparison of intra-articular ropivacaine, fentanyl, and dexmedetomidine: A prospective, double-blinded, randomized controlled study	Department of Anaesthesiology, NRS Medical College, Kolkata, West Bengal, India; Department of College of Medicine and Sagore Dutta Hospital, Kolkata, West Bengal, India; Department of Orthopedics, R.G. Kar Medical College, Kolkata, West Bengal, India; Department of R.M.O cum CT, B.I.N, Kolkata, West Bengal, India;	Saudi Journal of Anaesthesia	2020	4/16/2014	Y	Y	Y	Y	Y
Aerobic endurance training improves weight loss, body composition, and co-morbidities in patients after laparoscopic Roux-en-Y gastric bypass	Department of Surgery, University Hospital Mannheim, Mannheim, Germany	Surgery for Obesity and Related Diseases: Official Journal of the American Society for Bariatric Surgery	2012	2/8/2010	Y	Y	Y	Y	Y
Randomized clinical trial of arginine-supplemented enteral nutrition versus standard enteral nutrition in patients undergoing gastric cancer surgery	Department of Intensive Care Unit, Daqing Oilfield General Hospital, Daqing 163001, China Department of Oncology, Daqing Longnan Hospital, Daqing 163453, China Department of General Surgery, Daqing Longnan Hospital, Daqing 163453, China Cancer Center, Union Hospital, Tongji Medical College, Huazhong University of Science and Technology, Wuhan 430022, China	Journal of Cancer Research and Clinical Oncology	2015	6/29/2013	Y	Y	Y	Y	Y
Effect of whole-body vibration exercise on lumbar bone mineral density, bone turnover, and chronic back pain in post-menopausal osteoporotic women treated with alendronate	Department of Sports Medicine, Keio University School of Medicine, Tokyo, Japan; Department of Neurology, Mitate Hospital, Fukuoka, Japan; Department of Orthopedic Surgery, Keiyu Orthopedic Hospital, Tatebayashi, Gunma, Japan;	Aging Clinical and Experimental Research	2019	4/1/2005	Y	Y	Y	Y	Y
The effects of listening to Healing Beat Music on adults' recovery from exposure to stressful stimuli: A randomized controlled trial	College of Nursing, International University of Korea, Jinju, South Korea; Department of Nursing, Woosong College, Daejeon, South Korea; College of Nursing, Eulji University, Uijeongbu, South Korea;	Integrative Medicine Research	2022	6/30/2021	Y	Y	Y	Y	Y
The effect of parenteral testosterone administration prior to hypospadias surgery: A prospective, randomized and controlled study	Urology Research Center, School of Medicine, Guilan University of Medical Sciences, Rasht, Iran; Clinical Center for Urological Disease Diagnosis and Private Clinic Specializing in Urological and Andrological Genetics, Tehran, Iran;	Journal of Pediatric Urology	2022	3/12/2015	Y	Y	Y	Y	Y
Effects of one year treatment of sibutramine on insulin resistance parameters in type 2 diabetic patients	Department of Internal Medicine and Therapeutics, University of Pavia, Pavia, P.le C. Golgi, 2-27100 Pavia, Italy	Journal of Pharmacy and Pharmaceutical Sciences	2016	9/10/2010	Y	Y	Y	Y	Y
Comparison of non-vertebral fracture between minodronate and risedronate therapy in elderly female patients with Alzheimer disease	Department of Neurology, Mitate Hospital, 3237 Yugeta, Tagawa, Japan	Journal of Musculoskeletal and Neuronal Interactions (JMNI)	2016	9/1/2013	Y	N	N	Y	N
A randomised controlled study of the effects of music on sleep quality in older people	Alice Lee Centre for Nursing Studies, National University of Singapore, Singapore;	Journal of Clinical Nursing	2011	2/7/2011	Y	Y	Y	Y	Y
Obturator nerve block transurethral surgery for bladder cancer: comparison of inguinal and intravesical approaches: prospective randomized trial	Department of Urology, Oncology Training and Research Hospital, Ankara, Turkey; Department of Anesthesiology, Oncology Training and Research Hospital, Ankara, Turkey; Department of Obstetrics and Gynecology, Turgut Ozal University Faculty of Medicine, Ankara, Turkey;	Irish Journal of Medical Science	2020	4/22/2015	Y	Y	Y	Y	Y
Evaluation of Analgesia Effect after Ultrasound-Guided Laparoscopic Renal Surgery	Urology Department II, Handan Central Hospital, Handan, Hebei 056000, China;	Computational and Mathematical Methods in Medicine	2022	12/24/2021	N	N	N	N	Y
The effect of initiating a preventive multimodal analgesic regimen on long-term patient outcomes for outpatient anterior cruciate ligament reconstruction surgery	Department of Anesthesiology, Baystate Medical Center, Springfield, Massachusetts; Department of Anesthesiology and Pain Medicine, Tufts University School of Medicine, Boston, Massachusetts; Southern Orthopaedic Sports Medicine, Parkridge Surgery Center, Columbia, South Carolina;	Anesthesia & Analgesia	2009	7/1/2007	Y	Y	Y	Y	Y
Load-velocity relationship 1RM predictions: A comparison of Smith machine and free-weight exercise	Exercise Science Department, College of Science, Health, Engineering and Education, Murdoch University , Murdoch, Western Australia, Australia; Murdoch Applied Sports Science Laboratory, Murdoch University , Murdoch, Western Australia, Australia;	Journal of Sports Sciences	2021	7/15/2020	N	N	N	N	N
The Research on the Effect of the Food with Different Glycaemic Index and Glycaemic Load on the Immunity of Endurance Athletes	P.E. Department, Gannan Normal University, Ganzhou341000, Jiangxi, China	The Open Biomedical Engineering Journal	2018	10/19/2015	Y	Y	N	Y	Y
Magnesium-Zinc-Calcium-Vitamin D Co-supplementation Improves Hormonal Profiles, Biomarkers of Inflammation and Oxidative Stress in Women with Polycystic Ovary Syndrome: a Randomized, Double-Blind, Placebo-Controlled Trial	Endocrinology and Metabolism Research Center, Department of Gynecology and Obstetrics, School of Medicine, Arak University of Medical Sciences, Arak, Iran; Research Center for Biochemistry and Nutrition in Metabolic Diseases, Kashan University of Medical Sciences, Kashan, Iran;	Biological Trace Element Research	2022	7/1/2017	Y	Y	Y	Y	Y
Granisetron prevents nausea and vomiting during spinal anaesthesia for caesarean section	Department of Anaesthesiology, Toride Kyodo General Hospital, Ibaraki, Japan; Department of Anaesthesiology, University of Tsukuba Institute of Clinical Medicine, Tsukuba City, Ibaraki, Japan;	Acta Anaesthesiologica Scandinavica	2013	3/1/1998	Y	Y	Y	Y	Y
Do phosphorylcholine-coated and uncoated oxygenators differ in terms of elicitation of cellular immune response during cardiopulmonary bypass surgery	Department of Cardiovascular Surgery, Recep Tayyip Erdogan University Faculty of Medicine, Training and Research Hospital, Rize, Turkey; Department of Cardiovascular Surgery, Yildirim Beyazid University Faculty of Medicine, Atatürk Training and Research Hospital, Ankara, Turkey; Department of Biomedical Engineering, Baskent University, Ankara, Turkey; Department of Immunology, Gulhane Military Me…	Perfusion	2017	1/6/2015	Y	Y	Y	Y	Y
Magnesium supplementation affects metabolic status and pregnancy outcomes in gestational diabetes: a randomized, double-blind, placebo-controlled trial	Research Center for Biochemistry and Nutrition in Metabolic Diseases, Kashan University of Medical Sciences, Kashan, Iran; Department of Gynecology and Obstetrics, School of Medicine, Arak University of Medical Sciences, Arak, Iran; Department of Gynecology and Obstetrics, School of Medicine, Kashan University of Medical Sciences, Kashan, Iran; Department of International Health, Johns Hopkins Bl…	The American Journal of Clinical Nutrition	2021	5/27/2015	Y	Y	Y	Y	Y
Target-controlled infusion or manually controlled infusion of propofol in high-risk patients with severely reduced left ventricular function	Departments of Anesthesiology and Intensive Care Medicine and Cardiac Surgery, Klinikum der Stadt Ludwigshafen, Ludwigshafen, Germany;	Journal of Cardiothoracic and Vascular Anesthesia	2011	8/1/2001	Y	Y	Y	Y	Y
Tactile Evaluation of Fade of the Train-of-four and Double-burst Stimulation Using the Anaesthetist's Non-dominant Hand	Department of Anaesthesiology, Toride Kyodo General Hospital, 2–1–1, Hongo, Toride City, Ibaraki, 302-0022, Japan; Department of Anaesthesiology, Institute of Clinical Medicine, University of Tsukuba, Ibaraki, Japan; Department of Anaesthesiology and Critical Care Medicine, Faculty of Medicine, Tokyo Medical and Dental University, Tokyo, Japan;	British Journal of Anaesthesia	2013	8/1/1999	N	N	N	N	N
Beneficial Effect of Intermittent Cyclical Etidronate Therapy in Hemiplegic Patients Following an Acute Stroke	Department of Neurology, Futase Social Insurance Hospital, Kurume University School of Medicine, Japan; First Department of Internal Medicine, Kurume University School of Medicine, Kurume, Japan;	Journal of Bone and Mineral Research: the Official Journal of the American Society for Bone and Mineral Research	2016	12/1/2000	Y	Y	Y	Y	Y
Prophylactic Antiemetic Therapy with a Combination of Granisetron and Dexamethasone in Patients Undergoing Middle Ear Surgery	Department of Anaesthesiology, University of Tsukuba Institute of Clinical Medicine, 2–1–1, Amakubo, Tsukuba City, Ibaraki 305, Japan; Department of Anaesthesiology, Toride Kyodo General Hospital, Toride City, Ibaraki, Japan;	British Journal of Anaesthesia	2013	11/1/1998	Y	Y	Y	Y	Y
Effective Dose of Granisetron for Preventing Postoperative Emesis in Children	Department of Anaesthesiology and Critical Care MedicineTokyo Medical and Dental University School of Medicine, Tokyo, Japan; Department of Anaesthesiology, Toride Kyodo General Hospital, Ibaraki, Japan; Royal Victoria Hospital, McGill University, Montreal, Canada	Canadian Journal of Anaesthesia: Journal Canadien d'Anesthésie	2012	7/1/1996	Y	Y	Y	Y	Y
Effects of a Single Dose of Ivermectin on Viral and Clinical Outcomes in Asymptomatic SARS-CoV-2 Infected Subjects: A Pilot Clinical Trial in Lebanon	Faculty of Public Health, Lebanese University, Beirut, Lebanon; Nursing Department, Faculty of Health Sciences, Beirut Arab University, Beirut, Mazraa 1105, Lebanon; Department of Biomedical Sciences, Lebanese International University, Beirut, Mazraa 1105, Lebanon; Department of Cardiology, Rayak University Hospital, Bekaa 1801, Lebanon; Ministry of Health, Beirut, Lebanon; Department of Mathemat…	Viruses	2021	5/26/2021	Y	Y	Y	Y	Y
A Randomized Trial Evaluating Different Modalities of Levosimendan Administration in Cardiac Surgery Patients With Myocardial Dysfunction	Department of Anesthesiology, University of Amsterdam, Academic Medical Center, Amsterdam, The Netherlands	Journal of Cardiothoracic and Vascular Anesthesia	2011	10/1/2008	Y	Y	Y	Y	Y
Experimental Assessment of Carbon Dioxide Content in Inhaled Air With or Without Face Masks in Healthy Children: A Randomized Clinical Trial	Poznan University of the Medical Sciences, Pediatric Clinic, Poznan, Poland; Obstetric, Gynecological, and General Practice, Passau, Germany; Psychotherapeutic Practice, Mullheim, Germany; General Practice, Gernsbach, Germany; Traindl Consult, Vienna, Austria; Psychotherapeutic Practice for Children and Youth, Müllheim, Germany; TPI consult GmbH, Bollschweil, Germany;	JAMA Pediatrics	2021	6/30/2021	Y	Y	Y	Y	Y
Reduction of Propofol-Induced Pain through Pretreatment with Lidocaine and/or Flurbiprofen	Department of Anaesthesiology, University of Tsukuba Institute of Clinical Medicine, Tsukuba City Ibaraki, Japan	Clinical Drug Investigation	2014	12/1/2004	Y	Y	Y	Y	Y
Post-tetanic burst count and train-of-four during recovery from vecuronium-induced intense neuromuscular block under different types of anaesthesia	Department of Anesthesiology, Toride Kyodo General Hospital, Ibaraki, Japan; Department of Anesthesiology, Institute of Clinical Medicine, University of Tsukuba, Ibaraki, Japan; Department of Anesthesiology and Critical Care Medicine, Faculty of Medicine, Tokyo Medical and Dental University, Tokyo, Japan;	European Journal of Anaesthesiology	2013	8/1/1999	N	Y	N	Y	Y
Dexmedetomidine on Continuous Infraclavicular Block after Elbow Arthrolysis	Department of Anesthesiology, Cangzhou Central Hospital, Cangzhou, P. R. China;	Signa Vitae	2021	6/29/2020	Y	Y	Y	Y	Y
Effects of vitamin D supplementation on glucose metabolism, lipid concentrations, inflammation, and oxidative stress in gestational diabetes: a double-blind randomized controlled clinical trial	Research Center for Biochemistry and Nutrition in Metabolic Diseases, School of Medicine, Kashan University of Medical Sciences, Kashan, Iran; Department of Gynecology and Obstetrics, School of Medicine, Kashan University of Medical Sciences, Kashan, Iran; Department of Gynecology and Obstetrics, School of Medicine, Arak University of Medical Sciences, Arak, Iran; Food Security Research Center, a…	The American Journal of Clinical Nutrition	2021	10/16/2013	Y	Y	Y	Y	Y
Improved treatment of Asthma by using natural sources of antioxidants	School of Biotechnology, International University, Ho Chi Minh City;Faculty of Applied sciences, University of the West of England, Bristol;Home Clinic, Ho Chi Minh City	Springerplus	2014	6/26/2013	Y	N	Y	Y	Y
Prophylactic Antiemetic Therapy with Granisetron-droperidol Combination in Patients Undergoing Laparoscopic Cholecystectomy	Department of Anaesthesiology, University of Tsukuba Institute of Clinical Medicine, Ibaraki, Japan; Department of Anaesthesiology and Critical Care Medicine, Tokyo Medical and Dental University School of Medicine, Tokyo, Japan; Department of Anaesthesiology, Toride Kyodo General Hospital, Ibaraki, Japan	Canadian Journal of Anaesthesia: Journal Canadien d'Anesthésie	2013	7/1/1998	Y	Y	Y	Y	Y
Effects of valsartan on cardiovascular morbidity and mortality in high-risk hypertensive patients with new-onset diabetes mellitus	Department of Cardiology, Kyoto Second Red Cross Hospital; Department of Cardiovascular Medicine, Kyoto Prefectural University School of Medicine; Department of Cardiology, Kyoto First Red Cross Hospital	Circulation Journal : Official Journal of the Japanese Circulation Society	2012	9/12/2012	N	N	N	N	Y
A comparative study of low-fluence 1,064 nm Q-Switched Nd:YAG laser with or without chemical peeling using Jessner's solution in melasma patients	Department of Dermatology, Ulsan University Hospital, Ulsan	Journal of Cosmetic and Laser Therapy: Official Publication of the European Society for Laser Dermatology	2014	9/19/2014	Y	Y	Y	Y	Y
Stress Urinary Incontinence: Long-term Results of Laparoscopic Burch Colposuspension	Department of Urology, University Federico II of Naples, Via S. Pansini, 5, Naples, 80131 ITALY; Hospital Santa Maria delle Grazie, Pozzuoli, Naples Via Domiziana, Loc. La Schiana, Pozzuoli, Naples Italy; Department of General, Geriatric, Oncologic Surgery and Advanced Technologies, University “Federico II” of Naples, Via Pansini, 5, Naples, 80131 Italy	BMC Surgery	2016	10/8/2013	Y	Y	Y	Y	Y
Non-invasive vagus nerve stimulation improves clinical and molecular biomarkers of Parkinson's disease in patients with freezing of gait	Institute of Neurosciences Kolkata, Kolkata, India; Faculty of Medical Sciences, Newcastle University, Newcastle upon Tyne, UK; Department of Neurology, Royal Victoria Infirmary, Newcastle upon Tyne, UK; Department of Clinical Neurophysiology, Royal Victoria Infirmary, Newcastle, UK;	NPJ Parkinson's Disease	2022	5/27/2021	Y	Y	Y	Y	Y
Could implant position influence the peri-implant parameters in edentulous mandibles of diabetics rehabilitated with overdentures? A split-mouth randomized study	Dental Research Division, School of Dentistry, Paulista University, S?o Paulo, Brazil	International Journal of Oral and Maxillofacial Surgery	2021	3/12/2021	Y	Y	Y	Y	Y
A randomized, double-blind, placebo-controlled study assessing the anti-inflammatory effects of ketamine in cardiac surgical patients	Department of Anesthesiology, Columbia University College of Physicians and Surgeons, New York, NY 10032-3784, USA	Journal of Cardiothoracic and Vascular Anesthesia	2014	4/1/2006	Y	Y	Y	Y	Y
Remdesivir Efficacy in COVID-19 Treatment: A Randomized Controlled Trial	Department of Tropical Medicine and Infectious Diseases, Faculty of Medicine, Tanta University, Tanta, Egypt; Public Health and Community Medicine, Menoufia University, Menoufia, Egypt; Department of Internal Medicine, Faculty of Medicine, Ain Shams University, Cairo, Egypt; Chest Department, Tanta University, Tanta, Egypt; Department of Anesthesia, Surgical Intensive Care and Pain Medicine, Facu…	The American Journal of Tropical Medicine and Hygiene	2022	9/10/2021	Y	Y	Y	Y	Y
Comparative Study of Pineapple Juice as a Negative Oral Contrast Agent in Magnetic Resonance Cholangiopancreatography	Vice Dean of Medical Affairs, Assistant Professor, Department of Diagnostic Radiology, College of Medicine, Qassim University, Saudi Arabia;	Journal of Clinical and Diagnostic Research (JCDR)	2017	1/1/2015	Y	Y	Y	Y	Y
Effect of acupuncture on gut microbiota in participants with subjective cognitive decline	Department of Neurology, Xuanwu Hospital, Capital Medical University, Beijing, China; Department of Obstetrics and Gynecology, Xuanwu Hospital, Capital Medical University, Beijing, China;	Medicine	2022	5/6/2022	Y	Y	Y	Y	Y
Low-dosage adrenaline induces transient marked decrease of blood pressure during functional endoscopic sinus surgery	Department of Anesthesiology, Jinling Hospital, School of Medicine, Nanjing University, Nanjing, P.R. China;	American Journal of Rhinology	2006	3/1/2006	Y	Y	Y	Y	Y
Relationship between post-tetanic twitch and single twitch response after administration of vecuronium	Department of Anaesthesiology and Critical Care Medicine, Faculty of Medicine, Tokyo Medical and Dental University 5-45, Yushima, 1-Chome, Bunkyo-ku, Tokyo 113, Japan;	British Journal of Anaesthesia	2018	9/1/1993	N	N	N	N	Y
Does timing of urinary catheter removal after elective cesarean section affects postoperative morbidity?: A prospective randomized trial	Faculty of Medicine, Taif University, Taif, Saudi Arabia;	The Journal of Maternal-Fetal & Neonatal Medicine	2022	1/30/2019	Y	Y	Y	Y	Y
Multidisciplinary program based on early management of psychological factors reduces disability of patients with subacute low back pain: one-year results of a randomized controlled study	Department of Medical Sciences and Public Health, University of Cagliari, Cagliari, Italy; Unit of Neurorehabilitation, Department of Neuroscience and Rehabilitation, G. Brotzu Hospital, Cagliari, Italy; Laboratory of Neuroengineering and Medical Robotics, Department of Electronics, Information and Bioengineering, Polytechnic University Milano, Milan, Italy; Unit of Physical Medicine and Rehabili…	European Journal of Physical and Rehabilitation Medicine	2022	5/5/2021	Y	Y	Y	Y	Y
Effects of a pre-visit educational website on information recall and needs fulfilment in breast cancer genetic counselling, a randomized controlled trial	NIVEL (Netherlands Institute for Health Services Research), Otterstraat 118-124, Utrecht, 3500 BN, the Netherlands	Breast Cancer Research: BCR	2012	3/6/2012	Y	Y	Y	Y	Y
Fecal Microbial Transplant in Children With Ulcerative Colitis: A Randomized, Double Blinded, Placebo-Controlled Pilot Study	University of South Carolina and Miller Children's Hospital;	Journal of Pediatric Gastroenterology and Nutrition	2018	10/6/2017	Y	Y	Y	Y	Y
Nuts as a Replacement for Carbohydrates in the Diabetic Diet	Clinical Nutrition and Risk Factor Modification Center, St. Michael’s Hospital Toronto, Toronto, Ontario, Canada; Division of Endocrinology and Metabolism, St. Michael’s Hospital Toronto, Toronto, Ontario, Canada; Department of Nutritional Sciences, University of Toronto, Toronto, Ontario, Canada; Department of Medicine, University of Toronto, Toronto, Ontario, Canada; College of Pharmacy and Nut…	Diabetes Care	2016	8/1/2011	Y	Y	Y	Y	N
The Effect of a Sports Chiropractic Manual Therapy Intervention on the Prevention of Back Pain, Hamstring and Lower Limb Injuries in Semi-elite Australian Rules Footballers: A Randomized Controlled Trial	Macquarie Injury Management Group, Department of Chiropractic, Faculty of Science, Macquarie University, NSW 2109, Australia	BMC Musculoskeletal Disorders	2011	4/8/2010	Y	Y	Y	Y	Y
Effects of Motivational Interviewing on Lifestyle Modification and Diabetes Prevention in Adults with Pre-diabetes	Department of Epidemiology and Biostatistics, School of Public Health, Nanjing Medical University, Nanjing, China; School of Public Health, Southeast University, Nanjing, China	Diabetes Research and Clinical Practice	2015	2/23/2015	N	N	N	N	Y
Influence of hypertonic volume replacement on the microcirculation in cardiac surgery	Department of Anaesthesiology and Intensive Care Medicine Klinikstr. 29, Justus-Liebig-University Giessen, D-6300 Giessen, Germany; Department of Cardiovascular Surgery Klinikstr. 29, Justus-Liebig-University Giessen, D-6300 Giessen, Germany;	British Journal of Anaesthesia	2020	11/1/1991	Y	Y	Y	Y	Y
The comparative study of clinical efficacy and safety of baclofen vs tolperisone in spasticity caused by spinal cord injury	Department of Orthopedics, Jianyang People's Hospital of Sichuan, Jianyang 641400, China;	Saudi Pharmaceutical Journal	2020	5/7/2017	Y	N	N	N	Y
Influence of volume therapy with a modern hydroxyethylstarch preparation on kidney function in cardiac surgery patients with compromised renal function: a comparison with human albumin	Department of Anesthesiology and Intensive Care Medicine, Klinikum der Stadt Ludwigshafen, Ludwigshafen, Germany	Critical Care Medicine	2011	12/1/2007	Y	Y	Y	Y	N
Impact on Quality of Life of Using an Onlay Mesh to Prevent Incisional Hernia in Midline Laparotomy: A Randomized Clinical Trial	General and Digestive Surgery Department, Parc Taulí University Hospital, Sabadell, Barcelona, Spain; Preventive Medicine Department, University Hospital Joan XXIII, Tarragona, Spain	Journal of the American College of Surgeons	2015	9/1/2014	Y	Y	Y	Y	Y
Postarthroscopic meniscus repair analgesia with intraarticular ketorolac or morphine	Department of Anesthesiology, Baystate Medical Center, Tufts University School of Medicine, Springfield, Massachusetts 01199, USA	Anesthesia & Analgesia	2009	5/1/1996	Y	Y	N	N	Y
A new rule for femoral nerve blocks	Department of Anethesia at the University of Iowa Hospitals and Clinics, Iowa City, Iowa;	Regional Anesthesia and Pain Medicine	2006	9/1/2005	Y	Y	Y	Y	N
Effects of Sahaj Samadhi meditation on heart rate variability and depressive symptoms in patients with late-life depression	Department of Psychiatry, London Health Sciences Centre, Canada; Schulich School of Medicine and Dentistry, Western University, Canada; Department of Psychiatry, Lady Davis Institute/Jewish General Hospital, McGill University, Canada; Department of Research and Health Promotion, International Association of Human Values, Washington DC, USA; Lifelong Learning Institute, Health Professions Division…	BJPsych: The Britich Journal of Psychiatry	2021	11/28/2018	Y	Y	Y	Y	Y
Safety and Efficacy of Tramadol in the Treatment of Premature Ejaculation A Double-blind, Placebo-Controlled, Fixed-Dose, Randomized Study	Urology Nephrology Research Center, Shaheed Beheshti University of Medical Sciences, Tehran, Iran	Journal of Clinical Psychopharmacology	2022	2/1/2006	Y	Y	Y	Y	Y
Effects of once-daily versus twice daily dosing of calcium fructoborate on knee discomfort. A 90 day, double-blind, placebo controlled randomized clinical study	Bioresearch Lab, VDF Futureceuticals Inc.; 23 Peters Canyon Rd, Irvine, CA USA 92606; VDF Futureceuticals Inc.; 2692 N. State Rt. 1-17., Momence, IL, USA 60954; Departamento de Salud-Enfermedad, Centro Universitario de Tonalá, Universidad de Guadalajara. Av. Nuevo Periférico No. 555 Ejido San José Tatepozco, C.P. 45425, Tonalá Jalisco, México;	Journal of Aging Research & Clinical Practice	2020	7/1/2018	Y	Y	Y	Y	Y
Granisetron in the Prevention of Nausea and Vomiting After Middle-ear Surgery: A Dose-ranging Study	Department of Anaesthesiology, University of Tsukuba Institute of Clinical Medicine, Tsukuba City, Ibaraki, Japan Department of Anaesthesiology, Toride Kyodo General Hospital, Toride City, Ibaraki, Japan;	British Journal of Anaesthesia	2013	6/1/1998	Y	Y	Y	Y	Y
Effects of Long Duration Low Intensity Ultrasound for Active Trapezius Trigger Points: A Randomized Clinical Trial	Department of Health & Human Performance, Texas State University, San Marcos, TX, United States; Department of Exercise Sciences, Brigham Young University, Provo, UT, United States	The Journal of Sport Rehabilitation	2017	1/25/2017	Y	Y	Y	Y	Y
Multimodal exercises integrated with cognitive-behavioural therapy improve disability of patients with failed back surgery syndrome: a randomized controlled trial with one-year follow-up	Physical Medicine and Rehabilitation, Department of Medical Sciences and Public Health, University of Cagliari; Neurorehabilitation Unit, Department of Neuroscience and Rehabilitation, G. Brotzu Hospital, Cagliari, Italy; Neuroengineering and Medical Robotics Laboratory, Department of Electronics, Information and Bioengineering, Politecnico di Milano, Milan, Italy; Physical Medicine and Rehabilit…	Disability and Rehabilitation	2022	12/27/2020	Y	Y	Y	Y	Y
A long-term effect of epalrestat on motor conduction velocity of diabetic patients: ARI-Diabetes Complications Trial (ADCT)	Saiseikai Shibuya Satellite Clinic, 3-2-3 Shibuya, Shibuya-ku, Tokyo 105-0002, Japan; Chubu Rosai Hospital, Nagoya, Japan; Asahi Life Foundation, Tokyo, Japan; Research Institute of Life Style Related Disease, Osaka, Japan; Tohoku Rosai Hospital, Japan; Division of Molecular Metabolism and Diabetes, Tohoku University Graduate School of Medicine, Sendai, Japan; Department of Medicine, Metabolism a…	Diabetes Research and Clinical Practice	2007	6/27/2007	Y	Y	Y	Y	Y
Efficacy of combined Sofosbuvir and Daclatasvir in the treatment of COVID-19 patients with pneumonia: a multicenter Egyptian study	Tropical medicine and Hepatogastroenterology department, Mansoura University, Mansoura, Egypt; Tropical Medicine and Infectious diseases department, Tanta University, Tanta, Egypt; Endemic medicine department, Cairo University Hospitals, Cairo, Egypt; Chest department, Mansoura University, Mansoura, Egypt; Radiology department, Mansoura University, Mansoura, Egypt; Medical Biochemistry department…	Expert Review of Anti-infective Therapy	2022	7/15/2021	Y	Y	Y	Y	Y
Influence of a new hydroxyethylstarch preparation (HES 130/0.4) on coagulation in cardiac surgical patients	Department of Anesthesiology and Intensive Care Medicine, and Clinic of Cardiac Surgery, Klinikum der Stadt Ludwigshafen, Ludwigshafen, Germany;	Journal of Cardiothoracic and Vascular Anesthesia	2011	6/1/2001	Y	Y	Y	Y	N
Skin-Derived Fibroblasts for the Treatment of Refractory Achilles Tendinosis: Preliminary Short-Term Results	Royal University Hospital, 103 Hospital Drive, Saskatoon, SK S7N 0WB, Canada; Royal National Orthopaedic Hospital, 45 Bolsover Street, London W1W 5AQ, United Kingdom; Royal National Orthopaedic Hospital, Stanmore, Middlesex, HA7 4LP, United Kingdom; St Mary’s Hospital, Praed Street, London W2 1NY, United Kingdom; Ember Physiotherapy, 18 Buckingham Avenue, West Molesey, Surrey, KT8 1TG, United Kin…	The Journal of Bone and Joint Surgery	2015	2/1/2012	Y	Y	Y	Y	Y
Physical activity within a CBT intervention improves coping with pain in traumatized refugees: results of a randomized controlled design	Treatment Center for Torture Victims Berlin, Berlin, Germany	Pain Medicine: The Official Journal of the American Academy of Pain Medicine	2013	2/1/2011	Y	Y	Y	Y	Y
A comparison between intrathecal clonidine and neostigmine as an adjuvant to bupivacaine in the subarachnoid block for elective abdominal hysterectomy operations: A prospective, double-blind and randomized controlled study	Department of Anaesthesiology, Midnapore Medical College and Hospital, Midnapore, West Bengal, India; Department of Anaesthesiology, College of Medicine and Sagore Dutta Hospital, Kolkata, West Bengal, India; Department of Anaesthesiology, Institute of Post Graduate Medical Education and Research, Kolkata, West Bengal, India; Department of Gynecology and Obstetrics, Midnapore Medical College and …	Saudi Journal of Anaesthesia	2020	11/2/2015	Y	Y	Y	Y	Y
Influence of prophylactic use of pentoxifylline on postoperative organ function in elderly cardiac surgery patients	Department of Anesthesiology and Intensive Care Medicine, Klinikum der Stadt Ludwigshafen, Ludwigshafen, Germany	Critical Care Medicine	2011	5/1/2001	Y	Y	Y	Y	N
Efficacy and safety of vortioxetine for the treatment of major depressive disorder: a randomised double-blind placebo-controlled study	Department of Physical Diagnosis, The Affiliated Hongqi Hospital of Mudanjiang Medical University, Mudanjiang, China; Department of Ultrasound, The Affiliated Hongqi Hospital of Mudanjiang Medical University, Mudanjiang, China; Department of Nuclear Magnetic Resonance, The Affiliated Hongqi Hospital of Mudanjiang Medical University, Mudanjiang, China; Department of Clinical Laboratory, The Affili…	International Journal of Psychiatry in Clinical Practice	2021	11/7/2017	Y	Y	Y	Y	Y
Total dose iron dextran infusion versus oral iron for treating iron deficiency anemia in pregnant women: a randomized controlled trial	Department of Obstetrics and Gynecology, Woman’s Health University Hospital, Faculty of Medicine, Assiut University, Assiut, Egypt;	The Journal of Maternal-Fetal & Neonatal Medicine	2023	10/3/2017	Y	Y	Y	Y	Y
Randomized, double-blind, placebo-controlled, dosed-finding study of the antiemetic effects and tolerability of ramosetron in adults undergoing middle ear surgery	Department of Anesthesiology, Toride Kyodo General Hospital, Toride, Japan;	Clinical Therapeutics	2018	12/1/2003	Y	Y	Y	Y	Y
Effect of metformin pretreatment on pregnancy outcome of in vitro matured oocytes retrieved from women with polycystic ovary syndrome	Reproductive Medicine Center, The First Affiliated Hospital, Anhui Medical University, Hefei, People’s Republic of China; Pharmacological College, Anhui Medical University, Hefei, People’s Republic of China;	Fertility and Sterility	2015	10/1/2008	Y	Y	Y	Y	Y
Effect of Short Term Use of Repetitive Transcranial Stimulation as an Adjuvant Therapy for Bell's Palsy	Physical Medicine and Rehabilitation, School of Medicine, Isfahan University of Medical Sciences, Isfahan, Iran; School of Medicine, Isfahan University of Medical Sciences, Isfahan, Iran; Department of Otorhinolaryngology, School of Medicine, Isfahan University of Medical Sciences, Isfahan, Iran;	Archives of Neuroscience	2019	10/7/2018	Y	Y	Y	Y	Y
Effective Dose of Granisetron in the Reduction of Nausea and Vomiting After Breast Surgery	Department of Anaesthesiology, Toride Kyodo General Hospital, Ibaraki, Japan; University of Tsukuba Institute of Clinical Medicine, Tsukuba City, Ibaraki, Japan	Acta Anaesthesiologica Scandinavica	2013	10/1/1997	Y	Y	Y	Y	Y
The value of an albumin-based intravascular volume replacement strategy in elderly patients undergoing major abdominal surgery	Clinic of Anesthesiology and Intensive Care Medicine, Klinikum der Stadt Ludwigshafen, Germany	Anesthesia & Analgesia	2011	7/1/2006	Y	Y	Y	Y	Y
Comparison of Effects of Alendronate and Raloxifene on Lumbar Bone Mineral Density, Bone Turnover, and Lipid Metabolism in Elderly Women with Osteoporosis	Department of Sports Medicine, Keio University School of Medicine, Tokyoa, Japan; Department of Neurology, Mitate Hospital, Fukuokaa, Japan; Department of Orthopaedic Surgery, Keiyu Orthopaedic Hospital, Gunma, Japan;	Yonsei Medical Journal	2017	2/20/2008	Y	Y	Y	Y	Y
AQUAVAN injection, a water-soluble prodrug of propofol, as a bolus injection: a phase I dose-escalation comparison with DIPRIVAN (part 1): pharmacokinetics	Guilford Pharmaceuticals Inc., Baltimore, Maryland; Department of Anesthesia, Ghent University Hospital; Metrum Research Group, Avon, Connecticut;	Anesthesiology	2010	10/1/2005	Y	Y	Y	Y	Y
Different Aspects of Sartan + Calcium Antagonist Association Compared to the Single Therapy on Inflammation and Metabolic Parameters in Hypertensive Patients	Department of Internal Medicine and Therapeutics, University of Pavia, Fondazione IRCCS Policlinico S. Matteo, Pavia, Italy; Center for the Study of Endocrine-Metabolic Pathophysiology and Clinical Research, University of Pavia, Pavia, Italy; Aging and Kidney Diseases, “G. Descovich” Atherosclerosis Study Center, University of Bologna, Bologna, Italy; Hospital Center of Diabetes, Lodi, Italy; Osp…	Inflammation	2016	2/1/2014	Y	Y	Y	Y	Y
An evaluation of the analgesic efficacy of intravenous regional anesthesia with lidocaine and ketorolac using a forearm versus upper arm tourniquet	Department of Anesthesiology, Baystate Medical Center and Tufts University School of Medicine, Springfield, Massachusetts, USA	Anesthesia & Analgesia	2009	8/1/2002	Y	N	N	N	Y
Preoperative oral granisetron for the prevention of vomiting following paediatric surgery	Department of Anaesthesiology, Toride Kyodo General Hospital, Toride City, Ibaraki, Japan	Pediatric Anesthesia (Paediatric Anaesthesia)	2012	3/20/2002	Y	Y	Y	Y	Y
Can fresh embryo transfers be replaced by cryopreserved-thawed embryo transfers in assisted reproductive cycles? A randomized controlled trial.	Research and Clinical Center for Infertility, Department of Obstetrics and GynecologyShahid Sadoughi University of Medical ScienceYazdIran	Journal of Assisted Reproduction and Genetics	2013	4/6/2010	Y	Y	Y	Y	Y
Comparison of the Mini-Midvastus With the Mini-Medial Parapatellar Approach in Primary TKA	Department of Orthopedic Surgery, First Affiliated Hospital of Suzhou University, Suzhou, China	Orthopedics	2011	10/11/2010	Y	Y	Y	Y	Y
Randomized, Double-Blind Pilot Study to Examine the Use of Exhaled Nitric Oxide as a Bioassay for Bioequivalence of Inhaled Fluticasone Propionate	University of Iowa, USA	Journal of Clinical Pharmacology	2016	9/1/2016	Y	Y	Y	Y	Y
Effects of Ringer’s sodium pyruvate solution on serum tumor necrosis factor-alpha and interleukin-6 upon septic shock	Shandong Jining No. 1 People’s Hospital, Jining 272011, China; Department of Critical Care Medicine, Second District, Shandong Jining No. 1 People’s Hospital, Jining 272011, China;	Pakistan Journal of Medical Sciences	2018	5/1/2015	Y	Y	Y	Y	Y
Colloids versus crystalloids and tissue oxygen tension in patients undergoing major abdominal surgery	Department of Anesthesiology and Intensive Care Medicine, Klinikum der Stadt Ludwigshafen, Ludwigshafen, Germany	Anesthesia & Analgesia	2011	8/1/2001	Y	Y	Y	Y	Y
The Effect of Spironolactone, Cilazapril and Their Combination on Albuminuria in Patients with hypertension and diabetic Nephropathy is Independent of Blood Pressure Reduction: A Randomized Controlled Study	Department of Medicine, Meir-Hospital Kfar-Sava and the Sackler Faculty of Medicine, Tel Aviv University, Israel;	Diabetic Medicine: a Journal of the British Diabetic Association	2006	4/16/2004	Y	Y	Y	Y	Y
Influence of Different Volume Therapy Regimens on Regulators of the Circulation in the Critically Ill	Department of Anaesthesiology and Intensive Care Medicine, Justus-Liebig-University Giessen, Germany	British Journal of Anaesthesia	2014	10/1/1996	N	N	N	N	Y
Randomized, Double-blind, Placebo-controlled, Linear Dose, Crossover Study to Evaluate the Efficacy and Safety of a Green Coffee Bean Extract in Overweight Subjects	Chemistry Department, University of Scranton, Scranton, PA, USA; 3Health Sciences Clinic, Bangalore, India; Psychology Department, University of Scranton, Scranton, PA, USA; 3Health Sciences Clinic, Bangalore, India	Diabetes, Metabolic Syndrome and Obesity: Targets and Therapy	2014	10/26/2011	Y	Y	Y	Y	Y
Vaginal misoprostol before copper IUD insertion after previous insertion failure: a double-blind, placebo-controlled, parallel-group, randomised clinical trial	Department of Obstetrics and Gynaecology, Faculty of Medicine, Ain Shams University, Cairo, Egypt; El Sahel Teaching Hospital, Ministry of Health, Cairo, Egypt;	European Journal of Contraception & Reproductive Health Care	2023	5/21/2019	Y	Y	Y	Y	Y
Effects of a New Modified, Balanced Hydroxyethyl Starch Preparation (Hextend) on Measures of Coagulation	Department of Anaesthesiology and Intensive Care Medicine, Klinikum der Stadt Ludwigshafen, Germany; Clinic of Surgery, Klinikum der Stadt Ludwigshafen, Bremserstr. 79, D-67063 Ludwigshafen, Germany	British Journal of Anaesthesia	2011	11/1/2002	Y	Y	Y	Y	Y
Prophylactic Therapy with Combined Granisetron and Dexamethasone for the Prevention of Post-operative Vomiting in Children	Department of Anaesthesiology, University of Tsukuba Institute of Clinical Medicine, Tsukuba City, Japan; Department of Anaesthesiology, Toride Kyodo General Hospital, Toride City, Ibaraki, Japan;	European Journal of Anaesthesiology	2013	6/1/1999	Y	Y	Y	Y	Y
Establishing a Combined Stimulation Protocol hFSH Followed by rFSH Might Represent a Breakthrough in the IVF Practice	Department of Obstetrics and Gynecology, Centre for Perinatal and Reproductive Medicine, University of Perugia, Perugia, Italy	European Review for Medical and Pharmacological Sciences	2014	1/1/2013	Y	Y	Y	Y	Y
Six different hemofiltration devices for blood conservation in cardiac surgery	Department of Anesthesiology and Intensive Care Medicine and Department of Cardiovascular Surgery, Justus-Liebig-University Giessen, Giessen, Federal Republic of Germany	The Annals of Thoracic Surgery	2017	5/1/1991	Y	Y	Y	Y	Y
Potential Vascular Mechanisms of Ramipril Induced Increases in Walking Ability in Patients with Intermittent Claudication	Baker IDI Heart and Diabetes Institute and Department of Cardiovascular Medicine, Alfred Hospital, Melbourne, Australia; Queensland Research Centre for Peripheral Vascular Disease, James Cook University, Townsville, Queensland, Australia; Department of Vascular and Endovascular Surgery, Townsville Hospital, Queensland, Australia	Circulation Research	2015	1/7/2014	Y	Y	Y	Y	Y
Effect of White Noise and Lullabies on Pain and Vital Signs in Invasive Interventions Applied to Premature Babies	Faculty of Health Sciences, Ondokuz Mayis University, Samsun, Turkey; Department of Child Health Nursing, Ondokuz Mayis University, Samsun, Turkey;	Pain Management Nursing	2021	6/28/2021	N	N	N	N	Y
Efficacy of Thoracic Epidural Analgesia Following Laparoscopic Cholecystectomy	Department of Anaesthesiology, University of Tsukuba Institute of Clinical Medicine, Tsukuba City, Japan; Department of Anaesthesiology, Toride Kyodo General Hospital, Toride City, Ibaraki, Japan;	European Journal of Anaesthesiology	2013	5/1/1998	Y	Y	Y	Y	Y
A Prospective Randomized Trial Comparing Tension-free Vaginal Tape and Transobturator Suburethral Tape for Surgical Treatment of Stress Urinary Incontinence	Department of Obstetrics and Gynecology, Antoine Béclère Hospital, Clamart and Department of Urology, Kremlin-Bicêtre Hospital, Kremlin-Bicêtre, France;	American Journal of Obstetrics and Gynecology	2005	3/1/2004	Y	Y	Y	Y	Y
The Reasearch on the Anti-Fatigue Effect of Whey Protein Powder in Basketball Training	Xi'an Physical Education University, Xi'an, China	The Open Biomedical Engineering Journal	2018	10/26/2015	Y	Y	Y	Y	Y
Are lactated Ringer's solution and normal saline solution equal with regard to coagulation?	Department of Anesthesiology and Intensive Care Medicine, Klinikum der Stadt Ludwigshafen, Ludwigshafen, Germany	Anesthesia & Analgesia	2011	2/1/2002	Y	Y	Y	Y	Y
Early recovery, Cognitive Function and Costs of a Desflurane Inhalational vs a Total Intravenous Anaesthesia Regimen in Long-term Surgery	Department of Anesthesiology and Intensive Care Medicine, Klinikum Ludwigshafen, Ludwigshafen, Germany;	Acta Anaesthesiologica Scandinavica	2011	12/12/2005	Y	Y	Y	Y	Y
Comparative Efficacy of Intralesional Triamcinolone Acetonide and 5-Fluorouracil for Keloid Scars	Department of Burns, Hand, Plastic and Aesthetic Surgery, Ivy Hospital, Amritsar, Punjab, India; Department of Plastic and Reconstructive Surgery, Dayanand Medical College and Hospital, Ludhiana, Punjab, India; Department of Plastic and Reconstructive Surgery, Indira Gandhi Medical College and Hospital, Shimla, Himachal Pradesh, India; Department of Neurosurgery, Mamata Medical College, Khamam, T…	Plastic and Aesthetic Nursing	2023	10/1/2022	N	N	N	N	Y
Recoveries of post-tetanic twitch and train-of-four responses after administration of vecuronium with different inhalation anaesthetics and neuroleptanaesthesia	Department of Anaesthesiology and Critical Care Medicine, Faculty of Medicine, Tokyo Medical and Dental University 5-45, Yushima, 1-Chome, Bunkyo-ku, Tokyo 113, Japan;	British Journal of Anaesthesia	2018	4/1/1993	Y	Y	Y	Y	Y
Sequential clomiphene citrate/hMG versus hMG for ovulation induction in clomiphene citrate-resistant women	Department of Obstetrics and Gynecology, Ain Shams University, Cairo, Egypt; Ahmadi Hospital, P.O. Box 9758, Ahmadi, 61008, Kuwait; Al-Rashid Maternity Hospital, Hawalli, Salmiya, Kuwait; Department of Clinical and Chemical Pathology, Fayoum University, El Fayoum, Egypt;	Archives of Gynecology and Obstetrics	2022	10/19/2012	Y	Y	Y	Y	Y
Calcium Channel Blockers Attenuate Cardiovascular Responses to Tracheal Extubation in Hypertensive Patients	Department of Anaesthesiology, University of Tsukuba Institute of Clinical Medicine, Ibaraki, Japan; Department of Anaesthesiology, Tsukuba Gakuen Hospital, Ibaraki, Japan; Department of Anaesthesiology, Toride Kyodo General Hospital, Ibaraki, Japan	Canadian Journal of Anaesthesia: Journal Canadien d'Anesthésie	2013	7/1/1998	Y	Y	Y	Y	Y
Effectiveness of acupuncture in individuals with tinnitus: randomized controlled trial	Rehabilitation Science Program Associate, Universidade Estadual de Londrina (UEL), Londrina, PR, Brazil; Universidade Norte do Parana (UNOPAR), Londrina, PR, Brazil; Faculdade de Medicina, Universidade Estadual de Londrina (UEL), Londrina, PR, Brazil; Medical Residency Program Supervisor in Otolaryngology, Hospital Universitário de Londrina (UEL), Londrina, PR, Brazil	Brazilian Journal of Otorhinolaryngology	2015	11/14/2015	Y	Y	N	Y	Y
Beneficial Effect of Etidronate Therapy in Chronically Hospitalized, Disabled Patients with Stroke	Department of Neurology, Mitate Hospital, Tagawa, Japan; Department of Sports Medicine, Keio University School of Medicine, Tokyo, Japan;	Journal of Stroke and Cerebrovascular Disease	2019	4/29/2010	N	N	N	N	Y
How Does High-Concentration Supplemental Perioperative Oxygen Influence Surgical Outcomes after Thyroid Surgery? A Prospective, Randomized, Double-Blind, Controlled, Monocentric Trial	Department of Surgery, University of L’Aquila, L’Aquila, Italy;	Journal of the American College of Surgeons	2017	2/4/2015	Y	Y	N	Y	Y
Artemisia annua and Artemisia afra tea infusions vs. artesunate-amodiaquine (ASAQ) in treating Plasmodium falciparum malaria in a large scale, double blind, randomized clinical trial	Faculté de Médecine Université de Kolwezi-Lualaba, Congo DRC; Vice Présidente de La Maison de l'Artemisia(association Loi 1901), 20 rue Pierre Demours, 75017 Paris, France; Centre de Santé de Lubile, Maniema, Congo DRC; Department of Mathematics, Worcester Polytechnic Institute, USA; Association IFVB-BELHERB, Luxembourg; Faculté de Médecine de Paris IDF Ouest, France; Faculté de Pharmacie, Univer…	Phytomedicine	2020	12/5/2018	Y	Y	Y	Y	Y
The influence of volume therapy and pentoxifylline infusion on circulating adhesion molecules in trauma patients	Department of Anaesthesiology and Intensive Care Medicine, Justus-Liebig-University Giessen, Giessen, Germany; Department of Surgery, Justus-Liebig-University Giessen, Giessen, Germany;	Anaesthesia	2021	6/1/1996	Y	Y	Y	Y	Y
Haemodynamic effects of the phosphodiesterase inhibitor enoximone in comparison with dobutamine in esmolol-treated cardiac surgery patients	Department of Anaesthesiology and Intensive Care Medicine, Klinikstr. 29, Justus-Liebig-University Giessen D-6300 Giessen, FRG; Department of Cardiovascular Surgery, Klinikstr. 29, Justus-Liebig-University Giessen D-6300 Giessen, FRG;	British Journal of Anaesthesia	2020	5/1/1990	Y	Y	Y	Y	Y
Transurethral Resection of Prostate and Bleeding: A Prospective Randomized, Double-blind, Placebo-controlled Trial to See Efficacy of Short-term Use of Finasteride and Dutasteride on Operative Blood Loss and Prostatic Microvessel Density	Department of Pathology, Dr. Ram Manohar Lohia Institute of Medical Sciences, Lucknow, Uttar Pradesh, India; Department of Urology, King George Medical College, Lucknow, Uttar Pradesh, India; Department of Urology and Renal Transplant, Sanjay Gandhi Postgraduate Institute of Medical Sciences, Lucknow, Uttar Pradesh, India;	Urology	2016	11/15/2016	Y	Y	N	Y	Y
A prospective randomized trial on the role of perioperative celecoxib administration for total knee arthroplasty: improving clinical outcomes	Department of Anesthesiology, Baystate Medical Center and the Tufts University School of Medicine, Springfield, MA 01199, USA	Anesthesia & Analgesia	2009	4/1/2008	Y	Y	Y	Y	Y
Effect of EPOC on Serum MicroRNA Expression in Patients with Hypertension	Physical Education Department of North Sichuan Medical College, 55 Dongshun Road, Gaoping, Nanchong, Sichuan 637100, China;	Journal of Healthcare Engineering	2023	2/23/2022	Y	Y	Y	Y	Y
Different anesthesia methods for laparoscopic cholecystectomy	Department of Anesthesiology, 309th Hospital of PLA	Der Anaesthesist	2013	2/26/2011	Y	Y	Y	Y	Y
Reducing blood loss at abdominal myomectomy with preoperative use of dinoprostone intravaginal suppository: A randomized placebo-controlled pilot study	Department of Obstetrics & Gynecology, Mansoura University Hospital, Mansoura Faculty of Medicine, Mansoura, Egypt;	European Journal of Obstetrics & Gynecology and Reproductive Biology	2022	10/17/2012	Y	N	N	Y	Y
A randomized comparative study assessing efficacy of pain versus comfort scores	Department of Anaesthesia, Dayanand Medical College and Hospital, Ludhiana, Punjab, India;	Saudi Journal of Anaesthesia	2018	9/22/2017	Y	Y	Y	Y	Y
Purified palmitoleic acid for the reduction of high-sensitivity C-reactive protein and serum lipids: a double-blinded, randomized, placebo controlled study	Wellness Institute, Cleveland Clinic, Lyndhurst, OH, USA; Xyrion Medical Institute, Ponce, PR, USA;	Journal of Clinical Lipidology	2021	8/19/2014	Y	Y	Y	Y	Y
Skin rejuvenation by microneedle fractional radiofrequency and a human stem cell conditioned medium in Asian skin: a randomized controlled investigator blinded split-face study	Department of Dermatology, CHA Bundang Medical Center, CHA University, Republic of Korea;	Journal of Cosmetic and Laser Therapy: Official Publication of the European Society for Laser Dermatology	2021	1/31/2013	Y	Y	Y	Y	Y
Supplemental Oxygen Reduces Serotonin Levels in Plasma and Platelets During Colorectal Surgery and Reduces Postoperative Nausea and Vomiting	Department of Anaesthesiology and Intensive Care Medicine, Klinikum Ludwigshafen, Bremserstrasse 79, D-67063Ludwigshafen, Germany	European Journal of Anaesthesiology	2012	12/1/2010	Y	Y	Y	Y	Y
Prophylactic anti-emetic therapy with granisetron, droperidol and metoclopramide in female patients undergoing middle ear surgery	Department of Anaesthesiology, University of Tsukuba Institute of Clinical Medicine	Anaesthesia	2013	12/1/1998	Y	Y	Y	Y	Y
Colon and rectal surgery for cancer without mechanical bowel preparation: one-center randomized prospective trial	Unit of Surgical Oncology, Department of Emato-Oncology, San Martino Hospital, Genoa, Italy	World Journal of Surgical Oncology	2012	4/30/2010	Y	Y	Y	Y	Y
Office Cervicoscopy versus Stationary Colposcopy in Suspicious Cervix: A Randomized Controlled Trial	Departments of Obstetrics and Gynecology, Woman's Health University Hospital, Assiut, Egypt;	Journal of Mid-Life Health	2021	7/1/2019	Y	Y	Y	Y	Y
Acute preoperative plasmapheresis and established blood conservation techniques	Department of Anesthesiology and Intensive Care Medicine and Department of Cardiovascular Surgery, Justus-Liebig-University Giessen, Giessen, Federal Republic of Germany	The Annals of Thoracic Surgery	2017	7/1/1990	N	N	N	N	Y
Effect of care programme based on Comfort Theory on reducing parental anxiety in the paediatric day surgery: Randomised controlled trial	Department of Medical Services and Techniques, Isparta University of Applied Sciences, Isparta, Turkey; Child Health Nursing Department, Nursing Faculty, Akdeniz University, Antalya, Turkey;	Journal of Clinical Nursing	2022	7/8/2021	Y	Y	Y	Y	Y
Visual evaluation of fade in response to facial nerve stimulation at the eyelid	Department of Anesthesiology, Fukushima Medical University School of Medicine, Fukushima 960-1295, Japan;	Journal of Clinical Anesthesia	2019	6/1/2005	Y	Y	Y	Y	Y
Ramipril Markedly Improves Walking Ability in Patients with Peripheral Arterial Disease: A Randomized Trial	Alfred and Baker Medical Unit, Baker Heart Research Institute, PO Box 6492, St. Kilda Road Central, Melbourne, Victoria 8008, Australia; 6th Floor Main Ward Block, Alfred Hospital, Central Commercial Road, Melbourne, Victoria 3004, Australia; Centre of Clinical Research Excellence (CCRE) Therapeutics, Department of Epidemiology and Preventive Medicine, Monash University, Alfred Hospital, 89 Comme…	Annals of Internal Medicine	2006	5/2/2006	Y	Y	Y	Y	Y
Combination treatment of angiotensin-II receptor blocker and angiotensin-converting-enzyme inhibitor in non-diabetic renal disease (COOPERATE): a randomised controlled trial	Division of Nephrology, Showa University Fujigaoka Hospital, Yokohama, Japan; Division of Nephrology, Gen Gen-Do Kimitsu Hospital, Kimitsu, Japan;	Lancet	2009	1/11/2003	Y	Y	Y	Y	Y
Efficacy of methylprednisolone pulse therapy on neuroleptic malignant syndrome in Parkinson's disease	Department of Neurology, Futase Social Insurance Hospital, Iizuka 820-0054, Japan; Department of Rehabilitation Medicine, Institute of Brain Science, Hirosaki University School of Medicine, Hirosaki 036-8562, Japan; Department of Vascular Biology, Institute of Brain Science, Hirosaki University School of Medicine, Hirosaki 036-8562, Japan;	Journal of Neurology, Neurosurgery, and Psychiatry	2017	5/1/2003	Y	Y	Y	Y	Y
The Effects of Positive or Neutral Communication during Acupuncture for Relaxing Effects: A Sham-Controlled Randomized Trial	Department of Clinical Neuroscience, Osher Centre for Integrative Medicine, Karolinska Institute, 171 77 Stockholm, Sweden; Stress Research Institute, Stockholm University, 106 91 Stockholm, Sweden; Department of Medical and Health Sciences, Division of Physiotherapy, Link?ping University, 581 83 Link?ping, Sweden	Evidence-Based Complementary and Alternative Medicine (Ecam)	2016	12/16/2015	Y	Y	Y	Y	Y
Low-molecular weight heparin in patients with recurrent early miscarriages of unknown aetiology	Departments of Obstetrics and Gynecology, Mansoura University, Egypt; Clinical pathology, Mansoura University, Egypt;	Journal of Obstetrics and Gynaecology	2022	7/2/2009	Y	Y	Y	Y	Y
Azithromycin 1.5% Ophthalmic Solution for Blepharitis Treatment: Comparison of 14- Versus 30-Day Treatment	Department of Ophthalmology, Ankara Training and Research Hospital, Ankara, Turkey; Department of Ophthalmology, Ufuk University Faculty of Medicine, Ankara, Turkey; Department of Ophthalmology, Kaskaloglu Eye Hospital, Izmir, Turkey;	Journal of Ocular Pharmacology and Therapeutics	2017	6/5/2017	N	N	N	N	Y
Bucco-Lingual Crestal Bone Changes Around Implants Immediately Placed in Fresh Extraction Sockets in Association or not With Porcine Bone: A Non-Blinded Randomized Controlled Trial in Humans	Department of Medical, Oral and Biotechnological Sciences, Dental School, University of Chieti-Pescara, Chieti, Italy;	Journal of Periodontology	2017	10/29/2012	Y	Y	Y	Y	Y
Effect of perioperative infusion of Dexmedetomidine combined with Sufentanil on quality of postoperative analgesia in patients undergoing laparoscopic nephrectomy: a CONSORT-prospective, randomized, controlled trial	Department of Anaesthesiology, the Second Hospital of Shandong University, No. 247 Beiyuan Street, Jinan 250033, China; Department of Breast Surgery, the Second Hospital of Shandong University, No. 247 Beiyuan Street, Jinan 250033, China; Department of Anaesthesiology, Qilu Hospital of Shandong University, No. 107 Wenhua West Road, Jinan 250012, China; The Institute for Translational Medicine, th…	BMC Anesthesiology	2019	10/20/2018	Y	Y	Y	Y	Y
Effects of Incontro, Alleanza, Responsabilita, Autonomia Intervention Model Combined with Orem Self-Care Model and the Use of Smart Wearable Devices on Perceived Stress and Self-Efficacy in Patients after Total Hip Arthroplasty	School of Nursing, Yangzhou University, Yangzhou, Jiangsu Province 225009, China; Department of Nursing Administration, People's Hospital of Liuhe District, Nanjing, Jiangsu Province 211500, China; Medical College of Yangzhou University, Yangzhou, Jiangsu Province 225009, China; Medical Department, People's Hospital of Liuhe District, Nanjing, Jiangsu Province 211500, China;	Computational Intelligence and Neuroscience	2023	6/9/2022	Y	Y	Y	Y	Y
Influence of age on flurbiprofen axetil requirements for preventing pain on injection of propofol in japanese adult surgical patients: A prospective, randomized, double-blind, vehicle-controlled, parallel-group, dose-ranging study	First Department of Anesthesiology, Toho University School of Medicine, Tokyo, Japan; Department of Anesthesiology, Institute of Clinical Medicine, University of Tsukuba, Tsukuba, Japan;	Clinical Therapeutics	2018	8/1/2006	Y	Y	Y	Y	Y
Prevention of altered hemodynamics after spinal anesthesia: A comparison of volume preloading with tetrastarch, succinylated gelatin and ringer lactate solution for the patients undergoing lower segment caesarean section	Department of Anaesthesiology, Bangur Institute of Neurology, Kolkata, West Bengal, India; Department of Anaesthesiology, College of Medicine and Sagore Dutta Hospital, Kolkata, West Bengal, India; Department of Anaesthesiology, NRS Medical College, Kolkata, West Bengal, India; Department G and O, Burdwan Medical College, Kolkata, West Bengal, India;	Saudi Journal of Anaesthesia	2020	9/16/2014	Y	Y	Y	Y	Y
Adjuvant radiotherapy in patients with diffuse large B-cell lymphoma in advanced stage (III/IV) improves the outcome in the rituximab era	Oncology Research Unit, Oncology Hospital National Medical Center, IMSS, Mexico D.F., Mexico; Department of Hematology, Oncology Hospital National Medical Center, IMSS, Mexico D.F., Mexico; Department of Radiotherapy, Oncology Hospital National Medical Center, IMSS, Mexico D.F., Mexico;	Hematology	2019	1/17/2018	N	N	N	N	Y
Modified double burst stimulation of varying stimulating currents	Department of Anesthesiology and Critical Care Medicine, Tokyo Medical and Dental University, Tokyo; Depurtments of Anesthesiology, 'University of Tsukuba, Ibaraki; Toride Kyodo General Hospital, Ibaraki, Japan;	Acta Anaesthesiologica Scandinavica	2019	12/31/2008	Y	Y	Y	Y	Y
Observation of the Auxiliary Treatment Effect of Low-Frequency Nerve Therapy Instrument after Hysteroscopy for Moderate and Severe Intrauterine Adhesions Based on Intelligent Medical Treatment	Department of Gynecological Endocrinology, Chongqing Health Center for Women and Children, Chongqing 401147, China	Journal of Healthcare Engineering	2022	4/11/2022	Y	Y	Y	Y	Y
The Effect of Early and Intensive Statin Therapy on Ventricular Premature Beat or Nonsustained Ventricular Tachycardia in Patients With Acute Coronary Syndrome	Department of Cardiology, Longgang District Central Hospital of Shenzhen, Guangdong, China; Department of Cardiology, Xiang-ya Second Hospital of Central South University, Hunan, China;	Clinical Cardiology	2013	12/10/2010	Y	Y	Y	Y	Y
The Effect of Acupuncture Combined with Aerobic Exercise for Coronary Heart Disease as Cardiac Rehabilitation	Department of Cardiology, Shanghai Punan Hospital of Pudong New District, Shanghai 200125, China;	Journal of Healthcare Engineering	2023	3/15/2022	Y	Y	Y	Y	Y
Pediatric surgery 2.0	Servicio de Cirugía Pediátrica, Hospital Parc Taulí, Sabadell, Barcelona, Spain	Cirugía Pediátrica: Organo Oficial de la Sociedad Espa?ola de Cirugía Pediátrica	2012	4/1/2012	N	N	N	N	N
Application of Rapid Rehabilitation Nursing in Thoracic Surgery Nursing	Cancer Hospital of China Medical University, Liaoning Province, Shenyang 110042, China; Liaoning Cancer Hospital and Institute, Liaoning Province, Shenyang 110042, China;	Journal of Healthcare Engineering	2022	9/2/2021	N	N	N	N	Y
Post-tetanic Count and Train-of-four Responses During Neuromuscular Block Produced by Vecuronium and Infusion of Nicardipine	Department of Anaesthesiology, Toride Kyodo General Hospital, 2-1-1, Hongo, Toride City, Ibaraki, 302-0022, Japan; Department of Anaesthesiology, Institute of Clinical Medicine, University of Tsukuba, Ibaraki, Japan;	British Journal of Anaesthesia	2013	8/1/1999	Y	Y	Y	Y	Y
Combination of granisetron and droperidol for the prevention of vomiting after paediatric strabismus surgery	Department of Anesthesiology, University of Tsukuba Institute of Clinical Medicine, Tsukuba City, Ibaraki, Japan	Pediatric Anesthesia (Paediatric Anaesthesia)	2013	7/1/1999	Y	Y	Y	Y	Y
A comparison of nefopam and clonidine for the prevention of postanaesthetic shivering: a comparative, double-blind and placebo-controlled dose-ranging study	Department of Anaesthesiology and Intensive Care Medicine, Klinikum Ludwigshafen, Germany; Department of Anaesthesiology, Spital Grenchen, Switzerland; Department of Anaesthesiology and Intensive Care Medicine, University of Wurzburg,Germany;	Anaesthesia	2011	6/1/2004	Y	Y	Y	Y	Y
Orthodontic expansion treatment and adenotonsillectomy in the treatment of obstructive sleep apnea in prepubertal children	Stanford University Sleep Medicine Program, Stanford, CA, USA	Sleep	2010	7/1/2008	Y	Y	Y	Y	Y
Prevention of Postoperative Nausea and Vomiting in Female Patients During Menstruation: Comparison of Droperidol, Metoclopramide and Granisetron	Department of Anaesthesiology, University of Tsukuba Institute of Clinical Medicine, 2–1–1, Amakubo, Tsukuba City, Ibaraki 305, Japan; Department of Anaesthesiology, Toride Kyodo General Hospital, Toride City, Ibaraki, Japan;	British Journal of Anaesthesia	2013	3/1/1999	Y	Y	Y	Y	Y
The effect of Polygonum minus extract on cognitive and psychosocial parameters according to mood status among middle-aged women: a randomized, double-blind, placebo-controlled study	Dietetics Programme, School of Healthcare Sciences, Faculty of Health Sciences, Universiti Kebangsaan Malaysia, Kuala Lumpur, Malaysia; Nutritional Sciences Programme, School of Healthcare Sciences, Faculty of Health Sciences, Universiti Kebangsaan Malaysia, Kuala Lumpur, Malaysia; Health Psychology Programme, School of Healthcare Sciences, Faculty of Health Sciences, Universiti Kebangsaan Malays…	Clinical Interventions in Aging	2017	9/22/2015	Y	Y	Y	Y	Y
Effect of Artemisia annua and Artemisia afra tea infusions on schistosomiasis in a large clinical trial	Faculté de Médecine Université de Kolwesi/Lualaba, Democratic Republic of the Congo; Vice Présidente de La Maison de l'Artemisia(association Loi 1901), 20 rue Pierre Demours, 75017 Paris, France; Centre de Santé de Lubile, Maniema, Democratic Republic of the Congo; Department of Mathematics, Worcester Polytechnic Institute, USA; Association IFVB-BELHERB, Luxembourg; Faculté de Médecine de Paris I…	Phytomedicine	2020	10/10/2018	Y	Y	Y	Y	Y
Hepatocellular Integrity in Patients Requiring Parenteral Nutrition: Comparison of Structured MCT/LCT vs. a Standard MCT/LCT Emulsion and a LCT Emulsion	Klinikum Ludwigshafen, Department of Anaesthesiology and Intensive Care Medicine, Ludwigshafen, Germany; Spital Menziken, Department of Anaesthesia, Menziken, Switzerland	European Journal of Anaesthesiology	2011	7/1/2008	Y	Y	Y	Y	Y
Effects of Decontamination of the Oropharynx and Intestinal Tract on Antibiotic Resistance in ICUs: A Randomized Clinical Trial	Department of Medical Microbiology, University Medical Center Utrecht, Utrecht2Department of Intensive Care Medicine, University Medical Center Utrecht, Utrecht. Department of Intensive Care Medicine, University Medical Center Utrecht, Utrecht. Department of Intensive Care, Academic Medical Center, University of Amsterdam, Amsterdam. Department of Medical Microbiology, Academic Medical Center, Un…	JAMA: Journal of the American Medical Association	2017	10/8/2014	Y	Y	Y	Y	Y
Vitamin D Supplementation Affects the Beck Depression Inventory, Insulin Resistance, and Biomarkers of Oxidative Stress in Patients with Major Depressive Disorder: A Randomized, Controlled Clinical Trial	Department of Psychiatry, Kashan University of Medical Sciences, Kashan, Iran; Research Center for Biochemistry and Nutrition in Metabolic Diseases, Kashan University of Medical Sciences, Kashan, Iran; Department of Pharmaceutics, School of Pharmacy, School of Nutrition and Food Science, Isfahan University of Medical Sciences, Isfahan, Iran; Food Security Research Center, School of Nutrition and …	The Journal of Nutrition	2021	11/25/2015	Y	Y	Y	Y	Y
Impact of renin-angiotensin system inhibition on microalbuminuria in type 2 diabetes: a post hoc analysis of the Shiga Microalbuminuria Reduction Trial (SMART)	Department of Medicine, Shiga University of Medical Science, Seta, Otsu 520–2192, Japan; The Shiga Microalbuminuria Reduction Trial (SMART) Group;	Hypertension Research: Official Journal of the Japanese Society of Hypertension	2014	6/1/2008	Y	Y	Y	Y	Y
Research on Effects of Oropharyngeal Aspiration on Incidence of Ventilator-Associated Pneumonia in Patients with Cerebral Hemorrhage in ICU	The 2nd Ward of Microinvasive Neurosurgery, The Fourth Affiliated Hospital of Harbin Medical University, Harbin 150000, China. 2 Department of Competent Nursing, The Fourth Affiliated Hospital of Harbin Medical University, Harbin 150000, China. 3 Department of Elderly Ward, The Fourth Affiliated Hospital of Harbin Medical University, Harbin 150000, China;	Journal of Healthcare Engineering	2023	1/18/2022	Y	Y	Y	Y	Y
Cognitive-behavioural therapy combined with music therapy for chronic fatigue following Epstein-Barr virus infection in adolescents: a feasibility study	Pediatrics, Akershus University Hospital, Oslo, Norway; Institutt for klinisk medisin, Universitetet i Oslo, Oslo, Norway; Barne- og Ungdomsklinikken, Akershus Universitetssykehus HF, Lorenskog, Norway; Department of Pediatrics and Adolescent Medicine, Drammen Hospital, Drammen, Norway; Center for Music and Health, Norwegian College of Music, Oslo, Norway;; Department of Public Health and Nursing…	BMJ Paediatrics Open	2020	4/9/2020	Y	Y	Y	Y	Y
Volume replacement with a balanced hydroxyethyl starch (HES) preparation in cardiac surgery patients	Department of Anesthesiology and Intensive Care Medicine, Klinikum der Stadt Ludwigshafen, Ludwigshafen, Germany;	Journal of Cardiothoracic and Vascular Anesthesia	2011	5/25/2010	Y	Y	Y	Y	N
Successful implementation of an enhanced recovery after surgery (ERAS) protocol reduces nausea and vomiting after infratentorial craniotomy for tumour resection: a randomized controlled trial	Department of Neurosurgery, Xi’an International Medical Center, Xi’an, China; Department of Neurosurgery, Tangdu Hospital, The Fourth Military Medical University, Xi’an, China; Department of Neurosurgery, Shaanxi Provincial People’s Hospital, Xi’an, China; Department of Anesthesiology, Tangdu Hospital, The Fourth Military Medical University, Xi’an, China; Department of Nutrition, Tangdu Hospital,…	BMC Neurology	2020	4/22/2020	Y	Y	Y	Y	Y
Efficacy and Safety of Temozolomide Combined with Radiotherapy in the Treatment of Malignant Glioma	Department of Neurosurgery, Zibo Central Hospital, Zibo 255000, Shandong, China; Department of Neurosurgery, Zibo Maternal and Child Health Care Hospital, Zibo 255100, Shandong, China;	Journal of Healthcare Engineering	2023	2/15/2022	Y	Y	Y	Y	Y
Comparison Between Valsartan and Amlodipine Regarding Cardiovascular Morbidity and Mortality in Hypertensive Patients With Glucose Intolerance: NAGOYA HEART Study	Department of Cardiology, Nagoya University Graduate School of Medicine, Nagoya, Japan; Yokkaichi Municipal Hospital, Yokkaichi, Japan; Japanese Red Cross Nagoya First Hospital, Nagoya, Japan; Ogaki Municipal Hospital, Ogaki, Japan; Chunichi Hospital, Nagoya, Japan; Anjo Kosei Hospital, Anjo, Japan	Hypertension	2018	1/9/2012	Y	Y	Y	Y	Y
Drug Coated Balloon vs. Standard Percutaneous Transluminal Angioplasty for the Treatment of Femoropopliteal Artery Disease: 12 - Month Results of the LEGFLOW OTW China Randomised Controlled Trial	Department of Vascular Surgery, Beijing Chaoyang Hospital, Capital Medical University, Beijing, China;	European Journal of Vascular and Endovascular Surgery	2019	4/1/2019	Y	Y	N	Y	Y
The Influence of Different Intravascular Volume Replacement Regimens on Renal Function in the Elderly	Department of Anesthesiology and Intensive Care Medicine, Klinikum der Stadt Ludwigshafen, Ludwigshafen, Germany; Department of Surgery, Klinikum der Stadt Ludwigshafen, Ludwigshafen, Germany;	Anesthesia & Analgesia	2020	11/1/1999	Y	Y	Y	Y	Y
Mobile phone text messaging and Telephone follow-up in type 2 diabetic patients for 3 months: a comparative study	Nursing & Midwifery Care Research Center, Tehran University of Medical Science, Tehran, Iran; School of Nursing and Midwifery, Tehran University of Medical Science, Tehran, Iran; Department of Biostatistics, Tehran University of Medical Sciences, Tehran, Iran;	Journal of Diabetes and Metabolic Disorders	2012	8/24/2012	Y	Y	Y	Y	Y
Prophylactic therapy with granisetron in the prevention of vomiting after paediatric surgery. A randomized, double-blind comparison with droperidol and metoclopramide	Department of Anaesthesiology, Toride Kyodo General Hospital, Ibaraki, Japan	Pediatric Anesthesia (Paediatric Anaesthesia)	2012	3/1/1998	Y	Y	Y	Y	Y
Comparison of indirect pulp treatment and iRoot BP Plus pulpotomy in primary teeth with extremely deep caries: a prospective randomized trial	Department of Pediatric Dentistry, First Clinical Division, Peking University School and Hospital of Stomatology, Jia No.37 Xishiku Street, Xicheng District, Beijing, 100034, China; Department of Pediatric Dentistry, Peking University School and Hospital of Stomatology, Zhongguancun South Avenue 22, Haidian District, Beijing, 100081, China;	Clinical Oral Investigations	2022	10/15/2020	Y	Y	Y	Y	Y
Effect of metoclopramide on pain on injection of propofol	Department of Anaesthesiology, University of Tsukuba Institue of Clinical Medicine, Tsukuba City, Ibaraki, Japan;	Anaesthesia and Intensive Care	2013	10/1/2004	Y	Y	Y	Y	Y
Continuous heparinization and circulating adhesion molecules in the critically ill	Department of Anesthesiology and Intensive Care Medicine, Klinikum der Stadt Ludwigshafen, Germany; Department of Anesthesiology and Intensive Care Medicine, Justus-Liebig-University Giessen, Germany;	Shock	2021	1/1/1999	Y	Y	Y	Y	Y
Population Kinetics of 0.9% Saline Distribution in Hemorrhaged Awake and Isoflurane-anesthetized Volunteers	Department of Pharmaceutical Biosciences, Uppsala University, Uppsala, Sweden; Department of Anesthesiology, University of Texas Medical Branch Health, Galveston, Texas; Master of Science, Royal Institute of Technology, Stockholm, Sweden; Karolinska Institute, Department of Clinical Science and Education, Unit of Anesthesiology and Intensive Care, S?dersjukhuset, Stockholm, Sweden;	Anesthesiology	2020	9/1/2019	Y	Y	Y	Y	N
Prophylactic Use of Pentoxifylline on Inflammation in Elderly Cardiac Surgery Patients	Department of Anesthesiology and Intensive Care Medicine, Klinikum der Stadt Ludwigshafen, Germany;	The Annals of Thoracic Surgery	2011	5/1/2001	Y	Y	Y	Y	Y
Etidronate for fracture prevention in amyotrophic lateral sclerosis: A randomized controlled trial	Department of Neurology, Mitate Hospital, 3237 Yugeta, Tagawa 826-0041, Japan; Department of Sport Medicine, Keio University School of Medicine, Tokyo 160-8582, Japan;	Bone	2017	6/14/2006	Y	N	N	Y	Y
Effect of dexmedetomidine as adjuvant in ropivacaine-induced supraclavicular brachial plexus block: A prospective, double-blinded and randomized controlled study	Department of Anaesthesiology, College of Medicine & Sagore Dutta Hospital, Kolkata, West Bengal, India; Department of Anaesthesiology, NRS Medical College, Kolkata, West Bengal, India; Department of Anaesthesiology, R. G. Kar Medical College, Kolkata, West Bengal, India; Department of Anaesthesiology, Bankura Sammilani Medical College, Bankura, West Bengal, India; Department of Anaesthesiology, …	Saudi Journal of Anaesthesia	2020	11/6/2014	Y	Y	Y	Y	Y
Efficacy of vortioxetine combined cognitive behaviour intervention therapy on brain-derived neurotrophic factor level on depressive patients	School of Humanities and Social Sciences, Harbin Medical University, Harbin, China; School of Basic Medicine, Heilongjiang University of Chinese Medicine, Harbin, China;	Psychogeriatrics	2021	2/19/2019	Y	Y	Y	Y	Y
Effects of Metformin on Insulin Resistance, Androgen Concentration, Ovulation and Pregnancy Rates in Women with Polycystic Ovary Syndrome Following Laparoscopic Ovarian Drilling	Department of Obstetrics and Gynecology, Faculty of Medicine, Ondokuz Mayis University, Samsun, Turkey;	The Journal of Obstetrics and Gynaecology Research	2010	6/5/2006	Y	Y	Y	Y	Y
A 5-year randomized controlled clinical trial comparing 4-mm ultrashort to longer implants placed in regenerated bone in the posterior atrophic jaw	Department of Biomedical and Neuromotor Sciences, Unit of Oral Surgery, University of Bologna, Bologna, Italy; Postgraduate School of Oral Surgery, University of Modena and Reggio Emilia, Modena, Italy; Oral and Maxillofacial Unit, San Camillo Hospital, Rome, Italy; Department of Periodontology, University of Bern, Bern, Switzerland;	Clinical Implant Dentistry and Related Research	2023	1/12/2022	Y	Y	Y	Y	Y
Associations of Housing Mobility Interventions for Children in High-Poverty Neighborhoods With Subsequent Mental Disorders During Adolescence	Department of Health Care Policy, Harvard Medical School, Boston, Massachusetts; School of Education, University of California Irvine, Irvine; National Bureau of Economic Research, Cambridge, Massachusetts; Department of Economics, Harvard University, Cambridge, Massachusetts; Congressional Budget Office, Washington, DC; Harris School of Public Policy, University of Chicago, Chicago, Illinois;	JAMA: Journal of the American Medical Association	2016	3/5/2014	Y	Y	Y	Y	N
The influence of allogeneic red blood cell transfusion compared with 100% oxygen ventilation on systemic oxygen transport and skeletal muscle oxygen tension after cardiac surgery	Department of Anesthesiology and Intensive Care Medicine, Klinikum Ludwigshafen, Ludwigshafen, Germany; Department of Cardiac Surgery, Klinikum Ludwigshafen, Ludwigshafen, Germany	Anesthesia & Analgesia	2011	7/1/2004	Y	Y	Y	Y	Y
Efficacy of cervical manual therapy plus conventional physical therapy on clinical outcomes in patients with carpal tunnel syndrome: A double blind randomized controlled trial	unavailable	International Journal of Clinical Practice	2021	6/1/2021	Y	Y	Y	Y	Y
Long-term health effects of the three major diets under self-management with advice, yields high adherence and equal weight loss, but very different long-term cardiovascular health effects as measured by myocardial perfusion imaging and specific markers of inflammatory coronary artery disease	FHHI-OmnificImaging-Camelot, El Segundo, CA, USA; Department of Psychology, University of Northern Iowa, Cedar Falls, IA, USA (Posthumously); Albert Einstein College of Medicine, Bronx, New York, USA; Kellogg Company (formerly Block Medical), Elmhurst, IL, USA;	Clinical Cardiology	2018	9/27/2018	N	N	N	N	Y
Prevention of postoperative vomiting with granisetron in paediatric patients with and without a history of motion sickness	Department of Anaesthesiology, University of Tsukuba Institute of Clinical Medicine, Ibaraki, Japan	Pediatric Anesthesia (Paediatric Anaesthesia)	2013	11/1/1999	Y	Y	Y	Y	Y
Impact of Rotor Ablation in Nonparoxysmal Atrial Fibrillation Patients Results From the Randomized OASIS Trial	Department of Electrophysiology, Texas Cardiac Arrhythmia Institute, St. David's Medical Center, Austin, Texas, USA; Department of Cardiology, Cardiovascular Center, Bad Neustadt, Germany; Department of Cardiology, Lexington Cardiology at Central Baptist, Lexington, Kentucky, USA; Department of Electrophysiology, Beijing Anzhen Hospital, Capital Medical University, Beijing, China; Department of E…	Journal of the American College of Cardiology (JACC)	2016	7/19/2016	Y	Y	Y	Y	Y
Effects of an olmesartan/amlodipine fixed dose on blood pressure control, some adipocytokines and interleukins levels compared with olmesartan or amlodipine monotherapies	Department of Internal Medicine and Therapeutics, University of Pavia, Pavia;Aging and Kidney Diseases, “G. Descovich” Atherosclerosis Study Center, University of Bologna, Bologna;Hospital Center of Diabetes, Sant’Angelo Lodigiano, Lodi;Ospedale Pesenti Fenaroli, Alzano Lombardo, Bergamo	Journal of Clinical Pharmacy and Therapeutics	2016	12/5/2012	Y	Y	Y	Y	Y
Effects of Combination Treatment With Losartan and Trandolapril on Office and Ambulatory Blood Pressures in Non-diabetic Renal Disease: A COOPERATE-ABP Substudy	Kaikou-Kai Central Clinic, Division Nephrology, Nagaya Kyoritsu Hospital, Nagoy and bDivision of Nephrology and Dialysis Center, Kobe University School of Medicine, Kobe, Japan	American Journal of Nephrology	2009	9/1/2004	Y	Y	Y	Y	Y
Oxycodone versus morphine for analgesia after laparoscopic endometriosis resection	Department of Anesthesiology, The First Affiliated Hospital, Sun Yat-sen University No.58, Zhongshan 2nd Road, Guangzhou, 510080, China; Department of Anesthesiology, The Six Affiliated Hospital, Sun Yat-sen University No. 26, Erheng Road, Guangzhou, 510655, China; Department of Anesthesiology, Zhongshan Ophthalmic Center, Sun Yat-Sen University, No.54 Xianlie South Road, Guangzhou, 510060, China…	BMC Anesthesiology	2021	7/21/2021	Y	Y	Y	Y	Y
Preoperative intravenous tramadol versus ketorolac for preventing postoperative pain after third molar surgery	Department of Oral & Maxillofacial Surgery, Faculty of Dentistry, National University of Singapore, Singapore; Anesthesiology, National University Hospital, Singapore;	International Journal of Oral and Maxillofacial Surgery	2004	2/6/2004	Y	Y	Y	Y	Y
Advantages of clinical pathways in severity-based treatment of spondylodiscitis	Praxisklinik Dr. Homagk, Naumburg, Germany; Weissenfels, Germany; Centre for Spinal Cord Injuries, BG -Kliniken Bergmannstrost, Halle/Saale, Germany; Department of Trauma, Hand and Reconstructive Surgery, Friedrich Schiller University, Jena, Germany;	Neurosurgical Review	2019	8/24/2019	Y	Y	Y	Y	Y
A Potential Role of Ethosuximide and Pentoxifylline in Relieving Abdominal Pain in Irritable Bowel Syndrome Patients Treated with Mebeverine: A Randomized, Double-Blind, Placebo-Controlled Trial	Clinical Pharmacy Department, Faculty of Pharmacy, Tanta University, El-Gharbia Government, Tanta, 31527, Egypt; Tropical Medicine and Infectious Diseases Department, Faculty of Medicine, Tanta University, Tanta, 315274, Egypt; Department of Pharmaceutical Sciences, College of Pharmacy, AlMaarefa University, Riyadh, 13713, Saudi Arabia; Department of Pharmaceutical Medicinal Chemistry, Faculty of…	Journal of Inflammation Research	2022	2/19/2022	Y	Y	Y	Y	Y
Cardiovascular Responses to Tracheal Extubation or LMA Removal in Normotensive and Hypertensive Patients	Department of Anaesthesiology, University of Tsukuba Institute of Clinical Medicine, Tsukuba City, Ibaraki, Japan; Department of Anaesthesiology, Toride Kyodo General Hospital, Toride City, Ibaraki, Japan	Canadian Journal of Anaesthesia: Journal Canadien d'Anesthésie	2013	10/1/1997	Y	Y	Y	Y	Y
Laparoscopic versus open pyeloplasty: Comparison of two surgical approaches- a single centre experience of three years	Department of Urology, Institute of Post Graduate Medical Education and Research, Kolkata, India;	Journal of Minimal Access Surgery	2013	9/26/2008	Y	Y	Y	Y	N
A randomized controlled trial on the coloprotective effect of coenzyme Q10 on immune?inflammatory cytokines, oxidative status, antimicrobial peptides, and microRNA?146a expression in patients with mild?to?moderate ulcerative colitis	Department of Nutrition, School of Public Health, Iran University of Medical Sciences, Tehran, Iran; Head of Gastroenterology Ward, School of Medicine, Imam Khomeini Hospital, Tehran, Iran; Cellular and Molecular Research Center, Iran University of Medical Sciences, Tehran, Iran; Colorectal Research Center, Iran University of Medical Sciences, Tehran, Iran; Department of Biostatistics, School of …	European Journal of Nutrition	2022	2/23/2021	Y	Y	Y	Y	Y
Acute phase response to nitroprusside-induced controlled hypotension in patients undergoing radical prostatectomy	Department of Anaesthesiology and Intensive Care Medicine, Hospital of the City Ludwigshafen	Anaesthesia	2011	2/1/2000	Y	Y	Y	Y	Y
Clinical Effect of Bushen Huoxue Method Combined with Platelet-Rich Plasma in the Treatment of Knee Osteoarthritis and Its Effect on IL-1, IL-6, VEGF, and PGE-2	Department of Traumatology (I), Yantaishan Hospital, Yantai 264000, China; Department of Orthopedic, Qingdao Eighth People’s Hospital, Qingdao 266000, China; Department of Traditional Chinese Medicine, The Affiliated Qingdao Central Hospital of Qingdao University, The Second Affiliated Hospital of Medical College of Qingdao University, Qingdao 266042, China; Department of Clinical Laboratory, Zha…	Journal of Healthcare Engineering	2023	3/26/2022	Y	Y	Y	Y	Y
Prevention of postoperative nausea and vomiting with a combination of granisetron and droperidol	Department of Anesthesiology, University of Tsukuba Institute of Clinical Medicine, Tsukuba City, Japan; Department of Anesthesiology, Toride General Hospital, Toride City, Ibaraki, Japan	Anesthesia & Analgesia	2013	3/1/1998	Y	Y	Y	Y	Y
Effect of Low-dose Oral Prednisolone on Symptoms and Systemic Inflammation in Older Adults with Moderate to Severe Knee Osteoarthritis: A Randomized Placebo-controlled Trial	Rheumatology Unit, University of Alexandria; Geriatric Unit, Internal Medicine Department, University of Alexandria; Orthopaedics Department, University of Alexandria; Biochemistry Department, Medical Research Institute; the Alexandria Centre for Women’s Health, Alexandria, Egypt;	The Journal of Rheumatology	2018	1/1/2014	Y	Y	Y	Y	Y
Influence of aging on lidocaine requirements for pain on injection of propofol	First Department of Anesthesiology, Toho University School of Medicine, Tokyo 143-8541, Japan;	Journal of Clinical Anesthesia	2013	11/1/2006	Y	Y	Y	Y	Y
Improving the physical qualities of professional boxers by considering their personality traits	Department of Theoretical Foundations of Physical Culture and Sports, Kazakh Academy of Sports and Tourism, Almaty, Kazakhstan; National Olympic Committee, Kazakh Academy of Sports and Tourism, Nur-Sultan, Kazakhstan; Department of Theory and Methods of Physical Culture, Naberezhnye Chelny State Pedagogical University, Naberezhnye Chelny, Russian Federation; Department of Physical Education and S…	Humanities and Social Sciences Communications	2023	9/19/2022	Y	N	N	N	Y
A Randomized Controlled Trial Comparing Modular and Nonmodular Neck Versions of a Titanium Stem	Department of Trauma and Orthopaedics, Royal Liverpool and Broadgreen Hospital, Liverpool, United Kingdom;	The Journal of Arthroplasty	2018	9/21/2018	N	Y	N	Y	Y
Effect of Perioperative Administration of Dexmedetomidine on Delirium After Cardiac Surgery in Elderly Patients: a Double-Blinded, Multi-Center, Randomized Study	Department of Anesthesiology, The Affiliated Yantai Yuhuangding Hospital of Qingdao University, Yantai 264000, Shandong, China;	Clinical Interventions in Aging	2022	3/15/2019	Y	Y	Y	Y	Y
Granisetron Reduces the Incidence and Severity of Nausea and Vomiting After Laparoscopic Cholecystectomy	Department of Anacsthesiology, Toride Kyodo General Hospital, Ibaraki, Japan; Department of Anaesthesiology, University of Tsukuba, Institute of Clinical Medicine, Ibaraki, Japan	Canadian Journal of Anaesthesia: Journal Canadien d'Anesthésie	2012	4/1/1997	Y	Y	Y	Y	Y
Granisetron-dexamethasone Combination Reduces Postoperative Nausea and Vomiting	Department of Anaesthesiology, Toride Kyodo General Hospital, Toride City, Ibaraki, Japan; The Department of Anaesthesiology and Critical Care Medicine, Tokyo Medical and Dental University School of Medicine, Tokyo,Japan	Canadian Journal of Anaesthesia: Journal Canadien d'Anesthésie	2012	5/1/1995	Y	Y	Y	Y	Y
Effective Lens Position According to Incision Width in Cataract Surgery Using Phacoemultification and Posterior Chamber Lens Implantation	Department of Ophthalmology , Bucheon St. Mary's Hospital, College of Medicine, The Catholic University of Korea , Bucheon , Gyeong-gi , Republic of Korea; Dr. Tae eye clinic , Dongil-ro, Nowon-gu , Seoul, Republic of Korea; Department of Ophthalmology , Seoul St. Mary's Hospital, College of Medicine, The Catholic University of Korea , Seoul , Korea;	Seminars in Ophthalmology	2020	10/23/2018	Y	Y	Y	Y	Y
Comparison of the effects of desflurane and isoflurane anaesthesia on hepatocellular function assessed by alpha glutathione S-transferase	Department of Anaesthesiology, Hospital of the City Ludwigshafen, Bremserstrasse 79, D-67063 Ludwigshafen, Germany; Department of Clinical Chemistry, Hospital of the City Ludwigshafen, Bremserstrasse 79, D-67063 Ludwigshafen, Germany;	Anaesthesia	2021	12/1/1999	Y	Y	Y	Y	Y
Clinical Value of Circulating Tumor Cells for the Prognosis of Postoperative Transarterial Chemoembolization Therapy	Department of Interventional Radiology, Cancer Center, Guangdong General Hospital, Guangdong Academy of Medical Sciences, Guangzhou, China; Department of Interventional Radiology, Cancer Center, Guangdong Cardiovascular Institute, Guangdong General Hospital, Guangdong Academy of Medical Sciences, Guangzhou, China	Medical Oncology	2014	8/19/2014	Y	Y	Y	Y	Y
Combined Diltiazem and Lidocaine Reduces Cardiovascular Responses to Tracheal Extubation and Anesthesia Emergence in Hypertensive Patients	Department of Anaesthesiology, University of Tsukuba Institute of Clinical Medicine, Tsukuba City, Ibakai, Japan; Department of Anaesthesiology, Toride Kyodo General Hospital, Toride City, Ibaraki, Japan	Canadian Journal of Anaesthesia: Journal Canadien d'Anesthésie	2013	10/1/1999	Y	Y	Y	Y	Y
A novel technique of multi-track percutaneous balloon mitral commissurotomy (PBMC)	Department of Cardiology, Faculty of Medicine, Mansoura University, Egypt; National Heart Institute, Ministry of Health, Cairo, Egypt;	Egyptian Journal of Chest Diseases and Tuberculosis	2015	7/1/2012	Y	Y	Y	Y	Y
Efficacy and Safety of Omega-3 for Treatment of Early-Stage Peyronie's Disease: A Prospective, Randomized, Double-Blind Placebo-Controlled Study	Urology and Nephrology Research Center, Shahid Beheshti University (MC), Tehran, Iran;	The Journal of Sexual Medicine	2015	6/1/2009	Y	Y	N	Y	Y
Lamotrigine in the immediate treatment of outpatients with depersonalization disorder without psychiatric comorbidity: randomized, double-blind, placebo-controlled study	Central Mental Clinic for Outpatients of Baku City;Psychiatric Department of Azerbaijan State Medical University	Journal of Clinical Psychopharmacology	2014	2/1/2011	Y	Y	Y	Y	Y
The role of enoximone in cardiac surgery	Department of Anaesthesiology and Intensive Care Medicine, Justus-Liebig-University Giessen D-6300 Giessen, Germany; Clinic of Cardiovascular Surgery, Justus-Liebig-University Giessen D-6300 Giessen, Germany;	British Journal of Anaesthesia	2020	7/1/1992	Y	Y	Y	Y	Y
Comparison of sugammadex and pyridostigmine bromide for reversal of rocuronium-induced neuromuscular blockade in short-term pediatric surgery: A prospective randomized study	Department of Anesthesiology and Pain Medicine, Daegu Fatima Hospital, Daegu, Korea;	Medicine	2020	2/1/2020	Y	Y	Y	Y	Y
Comparison of vildagliptin and glimepiride: effects on glycaemic control, fat tolerance and inflammatory markers in people with type 2 diabetes	Department of Internal Medicine and Therapeutics, University of Pavia and, Fondazione IRCCS Policlinico S. Matteo; Centre for the Study of Endocrine-Metabolic Pathophysiology and Clinical Research, University of Pavia, Pavia, Italy;	Diabetic Medicine: a Journal of the British Diabetic Association	2016	6/19/2014	Y	Y	Y	Y	Y
Length of Survival and Lymphocyte Percentage in Women with Mammary Cancer as a Function of Psychotherapy	Institute of Psychiatry, University of London;	Psychological Reports	2020	8/1/1989	Y	Y	Y	Y	Y
The SAFE study: saline vs. albumin for fluid resuscitation in the critically ill	The Australian and New Zealand Intensive Care Society (ANZICS) Clinical Trials Group, Australian Red Cross Blood Service and The George Institute for International Health SAFE Study Investigators	Vox Sanguinis	2004	6/22/2004	Y	Y	N	Y	Y
Antiemetic Effects of Granisetron on Postoperative Nausea and Vomiting in Patients with and Without Motion Sickness	Department of Anaesthesiology and Critical Care Medicine, Tokyo Medical and Dental University School of Medicine, Tokyo, Japan; Department of Anaesthesiology, Toride Kyodo General Hospital, Ibaraki, Japan	Canadian Journal of Anaesthesia: Journal Canadien d'Anesthésie	2012	2/1/1996	Y	Y	Y	Y	Y
A Comparative Study of Thermal Burns Treated with Topical Heparin and Without Heparin	General Hospital Mahe, Mahe, India	Indian Journal of Surgery	2013	7/4/2012	Y	Y	Y	Y	Y
Amelioration of osteopenia and hypovitaminosis D by 1alpha-hydroxyvitamin D3 in elderly patients with Parkinson’s disease	Department of Neurology, Futase Social Insurance Hospital, Iizuka, Japan, First Department of Internal Medicine, Kurume University School of Medicine, Kurume, Japan	Journal of Neurology, Neurosurgery, and Psychiatry	2017	1/1/1999	Y	Y	Y	Y	N
Comparison of clinical outcomes after ulnar shortening osteotomy for ulnar impaction syndrome with or without arthroscopic debridement	Department of Orthopaedic Surgery, Ewha Womans University Medical Center, Seoul, South Korea; Department of Orthopaedic Surgery, Seoul National University College of Medicine, Seoul National University Bundang Hospital, Sungnam, South Korea; Department of Orthopaedic Surgery, Seoul National University College of Medicine, Seoul National University Hospital, Seoul, South Korea	Journal of Hand Surgery (European Volume)	2020	10/31/2018	Y	Y	Y	Y	Y
Granisetron Reduces Vomiting After Strabismus Surgery and Tonsillectomy in Children	Department of Anaesthesiology and Critical Care Medicine, Tokyo Medical and Dental University School of Medicine, Tokyo, Japan; Department of Anacsthesiology, Toride Kyodo General Hospital, Ibaraki, Japan	Canadian Journal of Anaesthesia: Journal Canadien d'Anesthésie	2012	1/1/1996	Y	Y	Y	Y	Y
The effects of albumin versus hydroxyethyl starch solution on cardiorespiratory and circulatory variables in critically ill patients	Department of Anesthesiology and Intensive Care Medicine, Klinikum der Stadt Ludwigshafen, Ludwigshafen am Rhein, Germany; Department of Anesthesiology and Intensive Care Medicine, Justus-Liebig-University Giessen, Giessen, Germany	Anesthesia & Analgesia	2014	8/1/1996	Y	Y	Y	Y	Y
Influence of Maternal Diet During Lactation and Use of Formula Feeds on Development of Atopic Eczema in High Risk Infants	Memorial University of Newfoundland, Janeway Child Health Centre, Canada	BMJ: British Medical Journal	2015	7/22/1989	Y	Y	Y	Y	Y
The effect of a single-strain probiotic administration in the treatment of thermal burns patients	Department of Plastic Reconstructive and Aesthetic Surgery, School of Medicine, Universitas Airlangga; Dr. Soetomo General Hospital, Surabaya, Indonesia	Iranian Journal of Microbiology	2020	1/1/2019	Y	Y	Y	Y	Y
Intrathecal Sufentanil Versus Fentanyl for Lower Limb Surgeries: A Randomized Controlled Trial	Department of Anaesthesiology and Critical Care, Delhi State Cancer Institute, Dilshad Garden, Delhi - 110095, India; Department of Anaesthesiology and Critical Care, University College of Medical Sciences and Guru Teg Bahadur Hospital, Dilshad Garden, Delhi - 110095, India; Department of Anaesthesiology and Critical Care, University College of Medical Sciences and Guru Teg Bahadur Hospital, Dils…	Journal of Anaesthesiology, Clinical Pharmacology	2016	2/11/2011	Y	Y	Y	Y	Y
Scalpel versus diathermy skin incision in Caesarean section	Obstetrics and Gynecology Department, Faculty of Medicine, Menoufia University, Mansoura, Egypt; Obstetrics and Gynecology at the Ministry of Health, Shoubra General Hospital, Cairo, Egypt	Journal of Obstetrics and Gynaecology	2022	1/11/2019	Y	Y	Y	Y	Y
Low-dose propofol to prevent nausea and vomiting after laparoscopic surgery	Department of Anesthesiology, Ushiku Aiwa General Hospital, Ibaraki, Japan	International Journal of Gynaecology and Obstetrics: The Official Organ of the International Federation of Gynaecology and Obstetrics	2012	4/9/2009	Y	Y	Y	Y	Y
Clinical Efficacy of Ulinastatin Combined with Meglumine Adenosine Cyclophosphate in the Treatment of Acute Myocardial Infarction	Cardiac Rehabilitation Center, Beijing Rehabilitation Hospital, Capital Medical University, Beijing 100144, China;	Computational and Mathematical Methods in Medicine	2022	4/18/2022	Y	Y	Y	Y	Y
Bispectral index-guided general anesthesia in combination with thoracic epidural analgesia reduces recovery time in fast-track colon surgery	Department of Anesthesiology and Intensive Care Medicine, Klinikum Ludwigshafen, Ludwigshafen, Germany; Department of General Surgery, Klinikum Ludwigshafen, Ludwigshafen, Germany	Anesthesia & Analgesia	2011	5/1/2007	Y	Y	Y	Y	Y
Therapeutic Effects of Metformin and Laparoscopic Ovarian Drilling in Treatment of Clomiphene and Insulin-resistant Polycystic Ovary Syndrome	Department of Obstetrics and Gynecology, 101st Hospital of PLA, Wuxi, China; Department of Endocrinology, 101st Hospital of PLA, Wuxi, China; Department of Obstetrics and Gynecology, Nanfang Hospital of Southern Medical University, Guangzhou, China	Archives of Gynecology and Obstetrics	2016	5/1/2015	Y	Y	Y	Y	Y
Evaluation of efficacy of the perioperative administration of venlafaxine XR in the prevention of postmastectomy pain syndrome	Baystate Medical Center (S.S.R., G.M.-J.), Springfield, Massachussetts; Tufts University School of Medicine (S.S.R., G.M.-J.), Boston, Massachussetts; and Caritas-Norwood Hospital (S.D.L.), Norwood, Massachusetts, USA	Journal of Pain and Symptom Management	2009	2/6/2004	Y	Y	Y	Y	Y
Digital assistance of nasogastric tube insertion in intubated patients under general anesthesia: A single-blinded prospective randomized study	Department of Anesthesia and Surgical Intensive Care, Faculty of Medicine, Mansoura University, Egypt;	Saudi Journal of Anaesthesia	2019	6/29/2017	Y	Y	Y	Y	Y
Comparison of Double-bundle Anterior Cruciate Ligament Reconstruction with and Without Autologous Conditioned Serum Application	Department of Sports Traumatology, University Clinic For Traumatology, Clinical Hospital Center Sisters of Charity, 10000 Zagreb, Croatia; Special Hospital Akromion, Krapinske Toplice, Croatia; The Scientific Unit, General Hospital Varazdin, Varazdin, Croatia; Policlinic Terme Selce, Selce, Croatia; School of Medicine, University of Zagreb, Salata 3b, Zagreb, Croatia	Knee Surgery, Sports Traumatology, Arthroscopy: Official Journal of the ESSKA	2016	12/2/2014	Y	Y	Y	Y	Y
A randomized clinical study of circumcision with a ring device versus conventional circumcision	Departments of Urology, First Hospital, Medical College of Ningbo University, Ningbo, People's Republic of China ; Cixi Traditional Chinese Medicine Hospital, Cixi, People's Republic of China ; Taizhou First People's Hospital, Taizhou, People's Republic of China	The Journal of Urology	2012	9/19/2012	Y	Y	Y	Y	Y
Normothermic versus hypothermic cardiopulmonary bypass: do changes in coagulation differ	Departments of Anesthesiology and Intensive Care Medicine and Cardiovascular Surgery, Justus-Liebig-University Giessen, Giessen, Germany;	The Annals of Thoracic Surgery	2021	7/1/1996	Y	Y	Y	Y	Y
Single joint exercises do not provide benefits in performance and anthropometric changes in recreational bodybuilders	Faculdade de Educa??o Física e Dan?a, Universidade Federal de Goiás, Goiania, Brasil; Faculdade de Educa??o Física, Universidade Federal do Pará, Castanhal, Pará, Brasil; Centro de Ciências Biológicas e da Saúde, Centro Universitário do Estado do Pará, Belém, Pará, Brasil; Centre for Health, Exercise and Sport Science, Southampton Solent University, Southampton, UK; Sport and Exercise Sciences Re…	European Journal of Sport Science	2022	5/9/2019	N	N	N	N	Y
Optimal Anti-emetic Dose of Granisetron for Preventing Postoperative Nausea and Vomiting	Department of Anaesthesiology, Toride Kyodo General Hospital, Ibaraki, Japan; The Department of Anaesthesiology and Critical Care Medicine, Tokyo Medical and Dental University School of Medicine,Tokyo, Japan	Canadian Journal of Anaesthesia: Journal Canadien d'Anesthésie	2012	9/1/1994	Y	Y	Y	Y	Y
Adjuvant radiotherapy in stage IV diffuse large cell lymphoma improves outcome	Oncology Research Unit, Oncology Hospital, National Medical Center, IMSS, Mexico, D.F. Mexico; Department of Radiation Therapy, Oncology Hospital, National Medical Center, IMSS, Mexico, D.F. Mexico; Department of Hematology, Oncology Hospital, National Medical Center, IMSS, Mexico, D.F. Mexico	Leukemia & Lymphoma	2013	7/1/2004	Y	Y	Y	Y	Y
Analysis of the Mechanism and Safety of Bisphosphonates in Patients with Lung Cancer and Bone Metastases	Department of Oncology, General Hospital of Central Theater Command of Chinese People's Liberation Army, Hubei Wuhan 430070, China; Department of Orthopedics, Wuhan Sixth Hospital, Affiliated Hospital of Jianghan University, Hubei Wuhan 430015, China; Department of Thoracic Surgery, Wuhan Sixth Hospital, Affiliated Hospital of Jianghan University, Hubei Wuhan 430015, China;	Computational and Mathematical Methods in Medicine	2023	12/13/2021	Y	Y	Y	Y	N
Pain relief after ambulatory hand surgery: A comparison between dexmedetomidine and clonidine as adjuvant in axillary brachial plexus block: A prospective, double-blinded, randomized controlled study	Department of Anaesthesiology, College of Medicine and Sagore Dutta Hospital, Kolkata, West Bengal, India Department of Orthopedics, R. G. Kar Medical College, Kolkata, West Bengal, India Department of Anaesthesiology, Murshidabad Medical College, Berhampore, West Bengal, India Department of G and O, Berhampore, West Bengal, India Department of G and O, College of Medicine and Sagore Dutta Hospit…	Saudi Journal of Anaesthesia	2020	11/12/2015	Y	Y	Y	Y	Y
VO2p, HR and HHb Kinetics in Young and Older Adults During Cycling in Acute Hypoxia	CeRiSM (Centre for Mountain Sport and Health), Via Matteo del Ben 5/b Rovereto, Italy; Faculty of Exercise and Sport Science, University of Verona, Italy; Swedish Winter Sports Research Centre, Department of Health Sciences, Mid Sweden University, 831 25 ?stersund, Sweden; Department of Biological Sciences, Laboratory of Human Physiology, University of Padova, Italy; Laboratory of Neuromuscular R…	Applied Physiology, Nutrition, and Metabolism: Physiologie Appliquée, Nutrition et Métabolisme	2013	1/7/2013	N	N	N	N	Y
Effects of Premedication with Clonidine on Pre-operative Anxiety and Post-operative Pain in Children: A Prospective, Randomised, Controlled Trial	Department of Anesthesiology, The Second Military Medical University Affiliated Changzheng Hospital (JC,XS,HX,JJ), Shangjai, China; Department of Anesthesiology, Hospital No. 455 of the People's Liberation Army (JC,YP,XM), Shanghai, China	European Journal of Anaesthesiology	2017	4/1/2011	Y	Y	Y	Y	Y
Bismuth adjuvant ameliorates adverse effects of high-dose chemotherapy in patients with multiple myeloma and malignant lymphoma undergoing autologous stem cell transplantation: a randomised, double-blind, prospective pilot study	Department of Hematology, Herlev Hospital, University of Copenhagen, 2720, Herlev, Denmark; Department of Hematology, University Hospital of Roskilde, DK-4000, Roskilde, Denmark;	Supportive Care in Cancer	2020	12/13/2016	Y	Y	Y	Y	Y
Controlled Hypotension Combined with Femoral Nerve Block for Knee Replacement without Tourniquet	Department of Joint and Trauma Surgery, The Second Affiliated Hospital of Fujian Medical University, Quanzhou, China;	Journal of Healthcare Engineering	2023	12/9/2021	Y	Y	Y	Y	Y
Effect of Stellate Ganglion Block Combined with Lidocaine at Different Concentrations for Preemptive Analgesia on Postoperative Pain Relief and Adverse Reactions of Patients Undergoing Laparoscopic Cholecystectomy	Department of Hepatobiliary Surgery, Tianjin Jinnan Hospital, 1 Anrong Road, Jinnan District, Tianjin, 300052, China; Department of Hepatobiliary Surgery, Tianjin Medical University General Hospital, Tianjin 300120, China; Department of Anesthesiology, Tianjin Jinnan Hospital, Tianjin 300052, China;	Computational and Mathematical Methods in Medicine	2022	4/11/2022	Y	Y	Y	Y	Y
Comparison of midazolam alone versus midazolam plus propofol during endoscopic submucosal dissection	Department of Internal Medicine, Chungbuk National University College of Medicine, Cheongju, South Korea	Clinical Endoscopy	2012	9/1/2011	Y	Y	Y	Y	Y
Peritonitis from Perforated Peptic Ulcer and Immune Response	Department of Surgery, University of L'Aquila , Coppito , Italy;	Journal of Investigative Surgery	2017	3/20/2013	N	N	N	N	Y
Effects of Virtual Reality Immersive Training With Computerized Cognitive Training on Cognitive Function and Activities of Daily Living Performance in Patients With Acute Stage Stroke: A Preliminary Randomized Controlled Trial: Retraction	Department of Occupational Therapy, CHA Bundang Medical Center, CHA University; Department of Occupational Therapy, College of Medical Science, Soonchunhyang University, Republic of Korea;	Medicine	2020	3/1/2019	Y	Y	Y	Y	Y
Adjuvant chemotherapy followed by interval debulking surgery versus upfront surgery followed by chemotherapy in advanced epithelial ovarian carcinoma	Department of Obstetrics and Gynecology, Faculty of Medicine, Alexandria University, Alexandria, Egypt;	Hematology/Oncology and Stem Cell Therapy	2016	3/17/2016	N	N	N	N	Y
Short-term efficacy of a combination of glucosamine and chondroitin sulfate compared to a combination of glucosamine, chondroitin sulfate and calcium fructoborate (CFB) on improvement of knee discomfort conditions in healthy subjects. a comparative, double-blind, placebo controlled acute clinical study	FutureCeuticals Inc., Applied BioClinical Laboratory, 16259 Laguna Canyon Rd, Irvine, CA, USA 92618; Department of Statistics, School of Information and Computer Science. 2026 Donald Bren Hall, University of California at Irvine, Irvine, CA, 92697; NutraClinical Inc., 16259 Laguna Canyon Rd, Irvine, CA USA92618;	Journal of Aging Research & Clinical Practice	2020	8/21/2014	Y	Y	Y	Y	Y
Is albumin administration in hypoalbuminemic elderly cardiac surgery patients of benefit with regard to inflammation, endothelial activation, and long-term kidney function?	Department of Anesthesiology and Intensive Care Medicine, Klinikum der Stadt Ludwigshafen, Ludwigshafen, Germany	Anesthesia & Analgesia	2011	11/1/2008	Y	Y	Y	Y	Y
Effects of exercise program on physical fitness, depression, and self-efficacy of low-income elderly women in South Korea	College of Health Sciences, Ewha Womans University, Seoul;College of Health Sciences, Ewha Womans University, Seoul;College of Health Sciences, Ewha Womans University, Seoul;Biobehavioral Nursing and HealthSystems, University of Washington School of Nursing;	Public Health Nursing	2012	10/22/2009	Y	Y	Y	N	Y
Ramosetron for preventing postoperative nausea and vomiting in women undergoing gynecological surgery	Department of Anesthesiology, University of Tsukuba Institute of Clinical Medicine, Tsukuba City, Ibaraki, Japan; Department of Anesthesiology, Toride Kyodo General Hospital, Toride City, Ibaraki, Japan	Anesthesia & Analgesia	2013	2/1/2000	Y	Y	Y	Y	Y

## Sheet: control group
Title	Institution	Journal	RetractionYear	OriginalPaperDate	ChatGPT	Claude	Gemini	Deepseek	Robotsearch
Patients with lung cancer: Are electronic cigarettes harmful, useful?	Unité tabac Service de Pneumologie et réanimation respiratoire, H?pitaux Universitaires Pitié Salpêtrière - Charles Foix (APHP), Paris, France; Université Pierre et Marie Curie— UPMC, Paris 6, France; Paris Sans Tabac (PST), France;Unité tabac Service de Pneumologie et réanimation respiratoire, H?pitaux Universitaires Pitié Salpêtrière - Charles Foix (APHP), Paris, France;	Lung Cancer: Journal of the International Association for the Study of Lung Cancer	2015	12/24/2015	Y	Y	Y	Y	Y
The Effect of Anticoagulant Choice on Collection of Cord Blood	Department of Immunobiology, University of Arizona, Tucson, AZ, USA;	Transfusion	2014	6/12/2014	Y	Y	Y	Y	Y
Synergistic effects of thymoquinone and curcumin on immune response and anti-viral activity against avian influenza virus (H9N2) in turkeys	Faculty of Veterinary & Animal Sciences, University of Arid Agriculture, Rawalpindi, Pakistan; Department of Poultry Farming and Pathology, National Veterinary School Sidi Thabet, Tunisia; College of Veterinary & Animal Sciences Jhang, Pakistan; University of Veterinary & Animal Sciences Lahore Pakistan; University College of Veterinary & Animal Sciences, The Islamia University of Bahawalpur, Pak…	Poultry Science	2020	7/1/2016	Y	Y	Y	Y	Y
Replication, Neurotropism, and Pathogenicity of Avian Paramyxovirus Serotypes 1–9 in Chickens and Ducks	Virginia-Maryland Regional College of Veterinary Medicine, University of Maryland, College Park, Maryland, United States of America; Experimental Transplantation and Immunology Branch, National Cancer Institute/National Institute of Health, Bethesda, Maryland, United States of America; Laboratory of Infectious Diseases, National Institute of Allergy and Infectious Diseases, Bethesda, Maryland, Un…	PLoS One	2020	4/30/2012	Y	Y	Y	Y	Y
The impact of the Castle Doctrine on crime rates in Texas: Policy recommendations and public health implications	University of Minnesota Crookston, Crookston, MN, USA;	Health Education & Behavior	2020	10/15/2019	Y	Y	Y	Y	N
Risk miRNA screening of ovarian cancer based on miRNA functional synergistic network	Department of Gynecology and Obstetrics, Shengjing Hospital of China Medical University, No.36, Sanhao Street, Heping District, Shenyang, Liaoning Province 110004, China; Department of Oncology, the fifth Hospital of Shenyang, Shenyang 110023, China; Department of Gynecology and Obstetrics, the ninth Hospital of Shenyang, Shenyang 110024, China	Journal of Ovarian Research	2015	1/24/2014	Y	Y	Y	Y	Y
The Role of Tantalum Nanoparticles in Bone Regeneration Involves the BMP2/Smad4/Runx2 Signaling Pathway	Department of Stomatology, Nanfang Hospital, Southern Medical University, Guangzhou 510515, People’s Republic of China; Guangdong Provincial Key Laboratory of Construction and Detection in Tissue Engineering, Guangzhou 510515, People’s Republic of China; Department of Prosthodontics, Stomatological Hospital, Southern Medical University, Guangzhou 510280, People’s Republic of China; Department of …	International Journal of Nanomedicine	2020	4/14/2020	Y	Y	Y	Y	Y
Detecting Normal Cell Radiosensitivity Via Assay of DNA Damage in Lymphocytes for Individualizing Radiotherapy in Head and Neck Cancer Patients	Department of Oncology, Xinqiao Hospital, Third Military Medical University,Chongqing, PR China; Department of Medical Statistics, Third Military Medical University, Chongqing, PR China; Department of Oncology, Tumor Hospital, Chongqing Medical University, Chongqing, PR China	Oncology	2015	1/1/2005	Y	Y	Y	Y	Y
Evaluation of the ablation efficacy and morphology of some hard tissues irradiated with different types and modes of laser	College of Dentistry, University of Sulaimani, Sulaimaniyah, Kurdistan, Iraq	Lasers in Medical Science	2007	10/19/2007	Y	Y	Y	Y	Y
Mammalian Target of Rapamycin Inhibitors for Treatment in Tuberous Sclerosis	Department of Pediatrics, Chungbuk National University, College of Medicine, Cheongju, Korea	Korean Journal of Pediatrics	2013	6/15/2011	Y	Y	Y	Y	Y
Protocadherin 17 Is a Tumor Suppressor and Is Frequently Methylated in Nasopharyngeal Carcinoma	Department of Otolaryngology Head and Neck Surgery, The First Affiliated Hospital of Chongqing Medical University, Chongqing, China; Department of Otolaryngology Head and Neck Surgery, Southwest Hospital, Third Military Medical University (Army Medical University), Chongqing, China;	Cancer Management and Research	2020	2/18/2019	Y	Y	Y	Y	Y
Characteristics of liver fibrosis with different etiologies using a fully quantitative fibrosis assessment tool	Beijing Key Laboratory of Translational Medicine in Liver Cirrhosis, Liver Research Center, Beijing Friendship Hospital, Capital Medical University, Beijing, China; National Clinical Research Center for Digestive Diseases, Beijing, China;	Brazilian Journal of Medical and Biological Research: Revista Brasileira de Pesquisas Médicas e Biológicas	2017	4/18/2017	Y	Y	Y	Y	Y
Using Multiple Statistical Methods to Derive Dietary Patterns Associated with Cardiovascular Disease in Patients with Type 2 Diabetes: Results from a Multiethnic Population-Based Study	School of Public Health, Xinjiang Medical University, Urumqi, China; School of Nursing, Xinjiang Medical University, Urumqi, China; Department of Clinical Sciences, Liverpool School of Tropical Medicine, Liverpool, UK;	Evidence-Based Complementary and Alternative Medicine (Ecam)	2023	8/9/2022	Y	Y	Y	Y	N
Stimulation of Fc gammaRI on primary sensory neurons increases insulin-like growth factor-I production, thereby reducing reperfusion-induced renal injury in mice	Department of Translational Medical Science Research, Nagoya City University Graduate School of Medical Sciences, Nagoya; Department of Physiological Chemistry and Metabolism, University of Tokyo Graduate School of Medicine, Tokyo; Division of Reproductive Engineering, Center for Animal Resources and Development, Kumamoto University, Kumamoto, Japan	The Journal of Immunology : Official Journal of the American Association of Immunologists	2011	7/15/2010	Y	Y	Y	Y	N
Understanding Implantation Window, A Crucial Phenomenon	Department of Obstetrics and Gynaecology, Deen Dayal Upadhyaya Hospital, Shimla, Himachal Pradesh, India; Department of Obstetrics and Gynaecology, Kasturba Medical College, Manipal University, Manipal, Karnataka, India	Journal of Human Reproductive Sciences	2015	3/13/2012	Y	Y	Y	Y	Y
Differential expression of microRNAs in myometrium and leiomyomas and regulation by ovarian steroids	Department of Obstetrics and Gynecology, University of Florida, Gainesville, FL, USA;	Journal of Cellular and Molecular Medicine (JCMM)	2015	12/20/2007	Y	Y	Y	Y	Y
Effects of combined administration of alfacalcidol and risedronate on cancellous and cortical bone mass of the tibia in glucocorticoid-treated young rats	Department of Sports Medicine, Keio University School of Medicine, Tokyo, Japan; Hamri Co., Ltd., Tokyo, Japan; Department of Orthopaedic Surgery, Fujita Health University, Aichi, Japan; Department of Neurology, Mitate Hospital, Fukuoka, Japan; Metabolism Laboratory, Department of Medicine, Winthrop-University Hospital, NY, USA;	Chinese Journal of Physiology	2019	6/30/2008	N	N	N	N	N
The Role of Some Immune System Parameters in Forecasting Development Acute Mesenteric Ischemia Experiment	Chita State Medical Academy	Bulletin of Experimental and Clinical Surgery (Вестник Экспериментальной И Клинической Хирургии)	2021	3/1/2015	Y	Y	Y	Y	N
Evaluation and improvement of sports training methods based on improved CSO algorithm	Anhui Science and Technology University, Chuzhou, 233100, China;	Journal of Ambient Intelligence and Humanized Computing	2022	3/13/2021	Y	Y	Y	Y	N
Mental health status, and suicidal thoughts and behaviors of migrant children in eastern coastal China in comparison to urban children: a cross-sectional survey	The Institute of Social and Family Medicine, School of Public Health, Zhejiang University, 866 Yuhangtang Rd., Hangzhou 310058, Zhejiang, People’s Republic of China; Yinzhou District CDC, 1221 Xueshi Rd., Ningbo 315199, Zhejiang, People’s Republic of China; Oxford Road, SG16 Samuel Alexander Building, Manchester M13 9PL, UK;	Child and Adolescent Psychiatry and Mental Health	2020	2/1/2018	Y	Y	Y	Y	Y
Multi-view Sparse Vector Decomposition to Deal with Missing Values in Alcohol Dependence Study	Department of Computer Science and Engineering, University of Connecticut, Storrs, USA;	Neural Processing Letters	2018	5/10/2018	Y	Y	Y	Y	Y
Triptolide contributes to decrease in TLR4 expression by upregulating miR-224-3p to inhibit the inflammatory reaction in diabetic nephropathy	Key Laboratory of Hormones and Development, Ministry of Health, Tianjin Key Laboratory of Metabolic Diseases, Tianjin Metabolic Diseases Hospital & Tianjin Institute of Endocrinology, Tianjin Medical University, Tianjin, China. Department of Medical Microbiology, School of Basic Medical Sciences, Tianjin Medical University, Tianjin, China	Oncotarget	2016	11/4/2016	Y	Y	Y	Y	Y
Expression of nestin in embryonic tissues and its effects on clinicopathological characteristics of patients with placenta previa	Department of Obstetrics and Gynecology, School of Clinical Medicine, Jining Medical University, Jining, China; Department of Obstetrics and Gynecology, Jining No.1 People's Hospital, Jining, China;	Journal of Cellular Biochemistry	2021	8/18/2017	Y	Y	Y	Y	N
HIV-specific cytotoxic T lymphocytes traffic to lymph nodes and localize at sites of HIV replication and cell death	Department of Laboratory Medicine, University of Washington, Seattle, Washington, USA; Department of Obstetrics and Gynecology, Northwestern University Medical School, Chicago, Illinois, USA; Department of Medicine, University of Washington, Seattle, Washington, USA; Program in Immunology, Fred Hutchinson Cancer Research Center, Seattle, Washington, USA; Department of Immunology, University of Wa…	The Journal of Clinical Investigation (JCI)	2010	5/15/2000	Y	Y	Y	Y	Y
Cell membrane based biomimetic nanocomposites for targeted therapy of drug resistant EGFR-mutated lung cancer	CAS Key Laboratory for Biomedical Effects of Nanomaterials and Nanosafety & CAS Center for Excellence in Nanoscience, National Center for Nanoscience and Technology of China, Beijing 100190, China; Key Laboratory of Medicinal Resources and Natural Pharmaceutical Chemistry, Ministry of Education, College of Life Sciences, Shaanxi Normal University, Xi'an, Shaanxi, China; Department of Thoracic Sur…	Nanoscale	2022	10/1/2019	Y	Y	Y	Y	Y
Protein-Protein Interaction Network Analysis in Chronic Obstructive Pulmonary Disease	Department of Respiratory Medicine, Shanghai Pudong Hospital, Fudan University Pudong Medical Center, Shanghai, China	Lung	2015	2/1/2014	Y	Y	Y	Y	Y
Human Umbilical Cord Mesenchymal Stem Cells-Derived Exosomal MicroRNA-18b-3p Inhibits the Occurrence of Preeclampsia by Targeting LEP	Department of Obstetrics and Gynecology, Renmin Hosptial of Wuhan University, 238 Jiefang Road, Wuchang District, Wuhan, 430060, Hubei, China; Ultrasound Imaging Department, Renmin Hosptial of Wuhan University, Wuhan, 430060, Hubei, China; Department of Statistics, UW-Madison, Madison, 53703, USA;	Discover Nano (formerly known as Nanoscale Research Letters)	2022	2/10/2021	Y	Y	Y	Y	Y
5-Aminolevulinic Acid-Based Photodynamic Therapy Pretreatment Mitigates Ultraviolet A-Induced Oxidative Photodamage	Department of Dermatology, The First Affiliated Hospital of Nanjing Medical University, Nanjing 210029, China; Institute of Dermatology, Chinese Academy of Medical Sciences (CAMS) & Peking Union Medical College (PUMC), Nanjing, Jiangsu, China;	Oxidative Medicine and Cellular Longevity	2020	11/7/2018	Y	Y	Y	Y	Y
Etiology of lower gastrointestinal bleeding in Sulaimani governorate-Kurdistan region-Iraq-retrospective cross-sectional study	University of Sulaimani, College of Medicine, Suliamani city, Kurdistan Region, Iraq; Kurdistan Board of Surgery-Sulaimani Teaching Hospital, Iraq	International Journal of Surgery Open	2019	9/27/2019	Y	Y	Y	Y	Y
Two dimensional speckle tracking echocardiography detects cardiac allograft stage III vasculopathy in recipients of heart transplants with preserved systolic function	Department of Neurological Surgery, Karolinska Institutet, Stockholm, Sweden; Department of Neurological Surgery, University of California, San Francisco, San Francisco, CA, USA; Department of Neurological Surgery, Barrow Neurological Institute, Phoenix, AZ, USA; Krieger School of Arts and Sciences, Advanced Academic Programs, Johns Hopkins University, NW, Washington D.C, USA; Department of Cardi…	Acta Cardiologica	2021	7/31/2020	Y	Y	Y	Y	Y
A new Zn(II) coordination compound: Anti-inflammatory activity in myocarditis	Department of Clinical Laboratory, Jiaozhou Central Hospital of Qingdao, Qingdao, Shandong, China; Department of Clinical Laboratory, Qingdao City Huangdao District Hospital of Tradition Chinese Medicine, Qingdao, Shandong, China; Department of Clinical Laboratory, Qingdao Thoracic Hospital, Qingdao, Shandong, China;	Inorganic and Nano-Metal Chemistry	2023	8/11/2016	Y	Y	Y	Y	Y
Fabrication of black TiO2?x/CuFe2O4 decorated on diatomaceous earth with enhanced sonocatalytic activity for ibuprofen mitigation	College of Environment, Liaoning University, Shenyang 110036, P. R. China	Catalysis Science and Technology	2021	9/21/2020	Y	Y	Y	Y	Y
Effect of rosuvastatin on fasting and postprandial endothelial biomarker levels and microvascular reactivity in patients with type 2 diabetes and dyslipidemia: a preliminary report	Department of Internal Medicine, Seoul National University College of Medicine and Seoul National University Bundang Hospital, 82 Gumi-ro 173beon-gil, Bundang-gu, Seongnam 463-707, South Korea; Department of Internal Medicine, Eulji General Hospital, Seoul, South Korea; Physiologic Diagnostic Laboratory, Vascular Laboratory, Seoul National University Bundang Hospital, Seongnam, South Korea;	Cardiovascular Diabetology	2019	11/9/2017	Y	Y	N	Y	N
Stabilization of vaccines and antibiotics in silk and eliminating the cold chain	Tufts University, Department of Chemical & Biological Engineering, Department of Biomedical Engineering, Medford, MA 02155;	PNAS: Proceedings of the National Academy of Sciences of the United States of America	2016	7/9/2012	Y	Y	Y	Y	Y
SDF-1/CXCR4 Axis Regulates Cell Cycle Progression and Epithelial-Mesenchymal Transition via Up-regulation of Survivin in Glioblastoma	Department of Radiation Oncology, Peking University 3rd Hospital, Beijing, China; Department of General Surgery, Shandong Provincial Hospital Affiliated to Shandong University, Jinan, China; Shandong University School of Medicine, Qilu Hospital of Shandong University, Jinan, China; Department of Pathology, Qilu Hospital of Shandong University, Jinan, China; Department of Pathology, Affiliated Hos…	Molecular Neurobiology	2017	11/25/2014	Y	Y	Y	Y	Y
The Favorable Effect of Mesenchymal Stem Cell Treatment on the Antioxidant Protective Mechanism in the Corneal Epithelium and Renewal of Corneal Optical Properties Changed after Alkali Burns	Laboratory of Eye Histochemistry and Pharmacology, Institute of Experimental Medicine, Academy of Sciences of the Czech Republic, Videnska 1083, 14220 Prague 4, Czech Republic; Department of Transplantation Immunology, Institute of Experimental Medicine, Academy of Sciences of the Czech Republic, Videnska 1083, 14220 Prague 4, Czech Republic; Faculty of Natural Science, Charles University, Vinicn…	Oxidative Medicine and Cellular Longevity	2022	1/5/2016	Y	Y	Y	Y	Y
Phenomenology of the Experiences of Women with Thyroidectomy	Department of Nursing, Dongkang University, Gwangju, Korea; College of Nursing, Korea University, Seoul, Korea.	Asian Oncology Nursing	2014	9/30/2013	Y	Y	Y	Y	N
Minocycline ameliorates osteoporosis induced by ovariectomy (OVX) and iron accumulation via iron chelation, bone metabolism regulation and inhibition of oxidative stress	Department of Orthopedics, Shanghai General Hospital, Shanghai Jiao tong University School of Medicine, Shanghai, China; Shanghai Key Laboratory for Prevention and Treatment of Bone and Joint Diseases with Integrated Chinese-Western Medicine, Shanghai Institute of Traumatology and Orthopedics, Ruijin Hospital, Shanghai Jiaotong University School of Medicine, Shanghai, China; Department of Spinal …	QJM: An International Journal of Medicine	2020	9/18/2020	Y	Y	Y	Y	Y
Joint Contributions for Force Dissipation During Landings in Athletes with Patellar Tendinopathy	Faculty of Health Sciences of Trairi, Federal University of Rio Grande do Norte, Santa Cruz, Brazil; Federal University of S?o Carlos, S?o Carlos, Brazil; Centro Universitário do Norte (UNINORTE), Manaus, Brazil	Physical Therapy in Sport	2020	9/6/2020	Y	Y	Y	Y	Y
Suppression of N-Methyl-N-nitrosourea/Testosterone-Induced Rat Prostate Cancer Growth by Celecoxib: Effects on Cyclooxygenase-2, Cell Cycle Regulation, and Apoptosis Mechanism(s)	Division of Nutritional Carcinogenesis, Microarray Unit, Molecular Pathology and Bioinformatics, American Health Foundation, Valhalla, New York 10595, USA; Department of Allied Health and Biological Sciences, Dutchess Community College, State University of New York, Poughkeepsie, New York 12601, USA; Department of Environmental Medicine, New York University, School of Medicine, Tuxedo, New York 1…	Clinical Cancer Research: An Official Journal of the American Association for Cancer Research	2016	8/15/2003	Y	Y	Y	Y	Y
Misrejoined, residual double strand DNA breaks and radiosensitivity in human tumor cell lines	Biochemistry Unit, Tumor Biology Department, National Cancer Institute, Cairo University;Laboratory of Radiobiology and Experimental Radiooncology of the University Medical Center, Hamburg	Journal of the Egyptian National Cancer Institute	2006	6/1/2005	Y	Y	Y	Y	Y
circRNA_100290 plays a role in oral cancer by functioning as a sponge of the miR-29 family	Department of Oral and Maxillofacial Surgery, The Second Xiangya Hospital, Central South University, Changsha, P.R. China; Department of Stomatology, People’s Hospital of New District Longhua Shenzhen, Shenzhen, P.R. China; State Key Laboratory of Oral Diseases, Sichuan University, Chengdu, P.R. China;	Oncogene	2019	4/3/2017	Y	Y	Y	Y	Y
Results of spectral-domain optical coherence tomography by preferential hyperacuity perimeter in patients after idiopathic epiretinal membrane surgery	Department of Ophthalmology, Hallym University Sacred Heart Hospital, Kangwon-don, Republic of Korea;	Current Eye Research	2011	2/3/2011	Y	Y	Y	Y	Y
An Accurate Confirmation of Human Immunodeficiency Virus Type 1 (HIV-1) and 2 (HIV-2) Infections with a Dot blot assay Using Recombinant p24, gp41, gp120 and gp36 Antigens	Department of Virology, Faculty of Medical Sciences, Tarbiat Modarres University, Tehran, Iran; Biotechnology Research Center, Pasture Institute of Iran, Tehran, Iran; Departments of Biostatistics, Faculty of Medical Sciences, Tarbiat Modarres University, Tehran, Iran;	International Journal of Medical Sciences	2008	10/15/2004	Y	Y	Y	Y	Y
The choice of the method of surgical treatment of a giant inguinal-scrotal hernia (clinical observation)	Peoples' Friendship University of Russia (Moscow)	Bulletin of the Russian University of People's Friendship. Series: Medicine (Вестник Российского Университета Дружбы Народов. Серия: Медицина)	2019	2/1/2015	Y	Y	Y	Y	Y
Loss of nuclear pro-IL-16 facilitates cell cycle progression in human cutaneous T cell lymphoma	Department of Dermatology, Cutaneous Oncology Program, Beth Israel Deaconess Medical Center, Harvard Medical School, Boston, Massachusetts, USA; Section of Dermatology, and The Arizona Cancer Center Skin Cancer Institute, University of Arizona, Tuscon, Arizona, USA; The Pulmonary Center, Boston University School of Medicine, Boston, Massachusetts, USA; Department of Molecular Genetics and Microbi…	The Journal of Clinical Investigation (JCI)	2014	11/14/2011	Y	Y	Y	Y	Y
Molecular Mechanism of Green Microalgae, Dunaliella salina, Involved in Attenuating Balloon Injury-induced Neointimal Formation	School of Pharmacy, China Medical University, 91 Hsueh-Shih Road, Taichung 404, Taiwan; Department of Life Science, National Chung Hsing University, 250 Kuo Kuang Road, Taichung 402, Taiwan; Graduate Institute of Chinese Pharmaceutical Science, 91 Hsueh-Shih Road, Taichung 404, Taiwan; Department of Sports Medicine, China Medical University, Taichung 404, Taiwan; Graduate Institute of Basic Medic…	British Journal of Nutrition	2013	4/7/2010	Y	Y	Y	Y	Y
Modeling potential effects of reduced calories in kids' meals with toy giveaways	Center for Evaluation and Applied Research, The New York Academy of Medicine , New York, NY	Childhood Obesity	2014	2/1/2014	Y	Y	Y	Y	N
Diagnostic and prognostic value of plasma microRNA-195 in patients with non-small cell lung cancer	Department of Oncology, The Fourth People’s Hospital of Jinan, NO. 50, Shifan Road, Jinan 250031, Shandong Province, China. Department of Internal Medicine, The Central Hospital of Jinan, Jinan 250012, Shandong Province, China. Department of Clinical Laboratory, The Fourth People’s Hospital of Jinan, Jinan 250031, Shandong Province, China;	World Journal of Surgical Oncology	2019	8/24/2016	Y	Y	Y	Y	Y
Transcriptome Analysis to Characterize the Immune Response of NecroX-7 in Mouse CD4+ T Cells	Department of Biomedical Laboratory Science, College of Health Sciences, Sangji University, Wonju, Gangwon-do 220-702, Korea	Biomedical Science Letters	2015	6/30/2015	Y	Y	Y	Y	Y
Calponin and caldesmon cellular domains in reacting microvessels following traumatic brain injury	Department of Anatomy and Cell Biology, Wayne State University School of Medicine, 540 East Canfield, Detroit, MI 48201, USA	Microvascular Research	2017	5/1/2006	Y	Y	Y	Y	Y
Hypoxia-Inducible Factor-1a-Dependent Protection from Intestinal Ischemia/Reperfusion Injury Involves Ecto-5'-Nucleotidase (CD73) and the A2B Adenosine Receptor	Department of Anesthesiology and Critical Care Medicine, Tübingen University Hospital, D-72074 Tübingen, Germany; Mucosal Inflammation Program, Department of Anesthesiology, University of Colorado Denver, Aurora, CO 80045, USA; Institute of Brain Research, University of Tübingen, D-72074 Tübingen, Germany;	The Journal of Immunology : Official Journal of the American Association of Immunologists	2017	3/21/2017	Y	Y	Y	Y	Y
Intracellular Calcium Waves Accompany Neutrophil Polarization, Formylmethionylleucylphenylalanine Stimulation, and Phagocytosis: A High Speed Microscopy Study	Department of Biological Sciences, Wayne State University, Detroit, MI 48202, USA	The Journal of Immunology : Official Journal of the American Association of Immunologists	2009	1/1/2003	Y	Y	Y	Y	Y
Effects of the Training of Aerobic Function on Clinical Symptoms and Quality of Life in Patients with Medium and Advanced Lung Cancer	ICU, The Second Affiliated Hospital of Zhejiang Chinese Medical University, Hangzhou 310005, Zhejiang, China; Department of Neurosurgery, The Second Affiliated Hospital of Zhejiang Chinese Medical University, Hangzhou 310005, Zhejiang, China;	Journal of Healthcare Engineering	2023	3/23/2022	N	Y	Y	Y	N
Microarchitecture and Biomechanical Evaluation of BoneCeramic Grafted Alveolar Defects During Tooth Movement in Rat	Department of Orthodontics, School of Stomatology, Capital Medical University, Beijing, China; Private Practice, Seattle, Washington; Key Laboratory of E&M, Zhejiang University of Technology, Ministry of Education, Hangzhou, China; Department of Orthodontics, the second hospital of Hebei Medical University, Shijiazhuang, China;	The Cleft Palate-Craniofacial Journal	2017	1/1/2016	N	N	N	N	Y
Influence of Physical Loading on the Student Organism	Perm National Research Polytechnic University (Perm)	International Research Journal (Международный Научно-Исследовательский Журнал)	2018	8/1/2016	Y	Y	Y	Y	N
Early Depth Assessment of Local Burns by Dermoscopy: A New Frontier of Dermoscopic Evaluation	Burns Unit, Department of Dermatology, Nagasaki Hospital, Nagasaki, Japan; Department of Plastic and Reconstructive Surgery, Hiroshima City Hospital, Hiroshima, Japan; Department of Dermatology, Graduate School of Medical Science, Kyoto Prefectural University of Medicine, Kyoto, Japan	Archives of Dermatology	2012	4/16/2012	Y	Y	Y	Y	Y
Enterocolitis in children with developmental disorders	University Department of Medicine, Royal Free and University College Medical School, London, United Kingdom	The American Journal of Gastroenterology	2010	9/1/2000	Y	Y	Y	Y	Y
Association of Initial Viral Load in Severe Acute Respiratory Syndrome Coronavirus 2 (SARS-CoV-2) Patients with Outcome and Symptoms	Department of Pathology, NYU Langone Health, New York City, NY Department of Population Health, NYU Grossman School of Medicine, New York City, NY Interdisciplinary Melanoma Program, New York University School of Medicine, New York City, NY Center for Biospecimen Research and Development, NYU Langone Health, New York City, NY Department of Dermatology, NYU Langone Health, New York City, NY	The American Journal of Pathology	2020	7/2/2020	Y	Y	Y	Y	Y
Erlotinib induces mitochondrial-mediated apoptosis in human H3255 non-small-cell lung cancer cells with epidermal growth factor receptorL858R mutation through mitochondrial oxidative phosphorylation-dependent activation of BAX and BAK	Division of Medical Oncology, Albert Einstein College of Medicine, Bronx, New York;	Molecular Pharmacology	2015	8/21/2008	Y	Y	Y	Y	Y
How Has the COVID-19 Pandemic and Lockdown Affected Breslow Thickness in Cutaneous Melanoma?	Servicio de Dermatología, Complejo Hospitalario de Navarra, Pamplona, Spain; Servicio de Anatomía Patológica, Complejo Hospitalario de Navarra, Pamplona, Spain;	Actas Dermo-Sifiliograficas	2021	1/10/2021	Y	Y	Y	Y	Y
Childhood iron deficiency anemia leads to recurrent respiratory tract infections and gastroenteritis	Department of Microbiology, Faculty of Medicine and Allied Sciences, Rajarata University of Sri Lanka, Saliyapura, Sri Lanka; Department of Pediatrics, Faculty of Medicine and Allied Sciences, Rajarata University of Sri Lanka, Saliyapura, Sri Lanka;	Scientific Reports	2021	9/2/2019	Y	Y	Y	Y	N
Murine leukemia virus envelope protein in transgenic-mouse serum blocks infection in vitro	Laboratory of Molecular Microbiology, National Institute of Allergy and Infectious Diseases, Bethesda, Maryland 20892-0460	Journal of Virology	1998	3/1/1996	Y	Y	Y	Y	Y
Multi-neural network-based sentiment analysis of food reviews based on character and word embeddings	School of Computer and Information Engineering, Beijing Technology and Business University, Beijing, China; National Engineering Laboratory for Agri-Product Quality Traceability, Beijing Technology and Business University, Beijing, China;	International Journal of Electrical Engineering & Education	2021	5/31/2020	Y	Y	Y	Y	Y
Urinary circulating DNA and circulating antigen for diagnosis of schistosomiasis mansoni: a field study	Medical Parasitology Department, Faculty of Medicine, University of Alexandria, Alexandria, Egypt; Parasitology Department, Medical Research Institute, University of Alexandria, Alexandria, Egypt; Medical Biochemistry Department, Faculty of Medicine, University of Alexandria, Alexandria, Egypt;	Tropical Medicine & International Health	2019	1/8/2019	Y	Y	Y	Y	Y
Image compression of brain MRI images using an autoencoder and restricted Boltzmann machine	Department of Computer Science & Engineering, Osmania University Hyderabad, India;	Neuroscience Informatics	2022	6/15/2022	Y	Y	Y	Y	Y
Heat Shock Pretreatment Enhances Porcine Myoblasts Survival After Autotransplantation in Intact Skeletal Muscle	Department of Orthopedic Surgery, Affiliated Zhongshan Hospital of Dalian University, Dalian, China; 2.Department of Orthopedic Surgery, Geneva Faculty of Medicine and University Hospital, Geneva, Switzerland	Science in China. Series C, Life sciences: Chinese Academy of Sciences	2008	6/20/2006	Y	Y	Y	Y	Y
Patterns of COVID-19 Mortality and Vitamin D: An Indonesian Study	RSUD Kabupaten Sukamara Kec. Sukamara, Kabupaten Sukamara, Kalimantan Tengah 74171, Indonesia;	SSRN: Social Science Research Network	2020	4/26/2020	Y	Y	Y	Y	Y
Peritransplant Tolerance Induction in Macaques: Early Events Reflecting the Unique Synergy Between Immunotoxin and Deoxyspergualin	Department of Surgery, University of Alabama at Birmingham, 35294, USA;	Transplantation	2008	12/15/1999	Y	Y	Y	Y	N
Prognostic significance of critical disorders of placental blood flow in pregnant women with fetal growth retardation	Rostov State Medical University (Rostov-on-Don); LLC Professor Bushtyreva's Clinic; State Budgetary Institution of the Rostov Region Perinatal Center; Professor Bushtyreva's Clinic;	Obstetrics and Gynecology (Акушерство И Гинекология)	2020	7/1/2020	Y	Y	Y	Y	Y
First Double-Blind Placebo Controlled, Multi-Centre, Randomized Trial Of Sulforaphane In Men With Rising PSA Following Radical Prostatectomy	Saint Gregoire, France - Metropolitan; Saint Etienne, France; Noyal sur Vilaine, France - Metropolitan;	The Journal of Urology	2014	3/28/2014	Y	N	N	N	N
Does white wine qualify for French paradox? Comparison of the cardioprotective effects of red and white wines and their constituents: resveratrol, tyrosol, and hydroxytyrosol	Cardiovascular Research Center, University of Connecticut School of Medicine, Farmington, Connecticut 06030;Department of Human Anatomy, University of Milan, Milan, Italy;	Journal of Agricultural and Food Chemistry	2012	9/27/2008	Y	Y	Y	Y	Y
Early Detection of Airflow Limitation in Men Smoking Tobacco in Rural Parts of Belgaum District using Handheld Spirometer: A Cross-Sectional Study	Department of Pulmonary Medicine, Karnatak Lingayat Education University's Jawaharlal Nehru Medical College, Belgaum, Karnataka, India; Department of OBG Physiotherapy, Karnatak Lingayat Education University's Jawaharlal Nehru Medical College, Belgaum, Karnataka, India;	Indian Journal of Community Medicine: Official Publication of Indian Association of Preventive & Social Medicine	2017	1/1/2016	Y	Y	Y	Y	Y
1,3,5-Trihydroxy-13,13-dimethyl-2H-pyran [7,6-b] xanthone directly targets heat shock protein 27 in hepatocellular carcinoma	Institute Guangzhou of Advanced Technology, Chinese Academy of Sciences, Guanzhou, P.R. China; School of Biomedical Sciences, Faculty of Medicine, The Chinese University of Hong Kong, Hong Kong, P.R. China; Stanley Ho Centre for Emerging Infectious Diseases, The Chinese University of Hong Kong, Hong Kong, P.R. China; Guangdong Province Key Laboratory of Medical Molecular Diagnosis, Guangdong Medi…	Cell Biology International	2019	10/7/2013	Y	Y	Y	Y	Y
Influence of continuous perioperative beta-blockade in combination with phosphodiesterase inhibition on haemodynamics and myocardial ischaemia in high-risk vascular surgery patients	Department of Anaesthesiology and Intensive Care Medicine, Klinikum Ludwigshafen, Bremserstr. 79, D-67063 Ludwigshafen, Germany	British Journal of Anaesthesia	2011	3/31/2009	N	N	N	N	N
TGF-? Regulates Survivin to Affect Cell Cycle and the Expression of EGFR and MMP9 in Glioblastoma	Department of Pharmacology, Guangzhou Medical University, Guangzhou, China; Department of Paediatrics, the Affiliated Xiaolan People’s Hospital of Southern Medical University, Guangdong, Zhongshan, China; Guangzhou Institute of Cardiovascular Disease, Guangzhou Key Laboratory of Cardiovascular Disease, the Second Affiliated Hospital, Guangzhou Medical University, Guangzhou, China	Molecular Neurobiology	2017	2/17/2015	Y	Y	Y	Y	Y
Pttg1 inhibits TGFbeta signaling in breast cancer cells to promote their growth	Department of General Surgery, Tongji Hospital, Tongji University School of Medicine, Shanghai; Department of Oncology, Tongji Hospital, Tongji University School of Medicine, Shanghai; Department of Pathology, Tongji Hospital, Tongji University School of Medicine, Shanghai;	Tumor Biology (Tumour Biology) - Official Journal of the International Society of Oncology and BioMarkers (ISOBM)	2017	9/17/2014	Y	Y	Y	Y	Y
Primary extragonadal retroperitoneal teratoma in an adult	Department of Radiology, Government Medical College, Nagpur, 440003, India	British Journal of Radiology	2014	10/1/2006	Y	Y	Y	Y	Y
Robust Model Selection and Estimation for Censored Survival Data with High Dimensional Genomic Covariates	Department of Finance, Beijing Forestry University, Beijing, China; Department of Statistics and Biostatistics, Rutgers University, New Brunswick, NJ, USA; Department of Biostatistics and Programming, Sanofi China, Beijing, China;	Acta Biotheoretica	2020	5/28/2019	Y	Y	Y	Y	Y
Personality, Stress and Disease: Description and Validation of a New Inventory	Institute of Psychiatry, University of London;	Psychological Reports	2020	4/1/1990	Y	Y	Y	Y	Y
Silencing of B cell receptor signals in human naive B cells.	Institute for Medical Microbiology, Immunology and Hygiene, University of Cologne, 50931 K?ln, Germany	The Journal of Experimental Medicine	2006	11/18/2002	Y	Y	Y	Y	Y
Anti-citrullinated peptide antibodies and rheumatoid factor in Sudanese patients with Leishmania donovani infection	Clinical Immunology Unit, Uppsala University, Uppsala, Sweden; Hematology Laboratory of Pathology and Microbiology, Alribat Hospital, Khartoum, Sudan; Unit of Rheumatology, Alribat University Hospital, Khartoum, Sudan; Department of Microbiology and Parasitology, Faculty of Medicine, University of Khartoum, Sudan; Clinical Immunology Unit, Uppsala University, Uppsala, Sweden; University of Shendi…	Revista Brasileira de Reumatologia	2014	12/1/2011	Y	Y	Y	Y	Y
Analysis and Prediction of Adverse Reaction of Drugs with Machine Learning Models for Tracking the Severity	Department of Computer Applications, Noorul Islam Centre for Higher Education, Kumaracoil, 629180, Tamil Nadu, India; Department of MCA, Noorul Islam Centre for Higher Education, Kumaracoil, 629180, Tamil Nadu, India; Thiagarajar School of Management, Madurai, Tamil Nadu, India	Arabian Journal for Science and Engineering	2022	7/26/2021	Y	Y	Y	Y	Y
Circular RNA-0007874 (circMTO1) reverses chemoresistance to temozolomide by acting as a sponge of microRNA-630 in glioblastoma	unknown	Cell Biology International	2019	12/11/2018	Y	Y	Y	Y	Y
Staganography-based healthcare model for safe handling of multimedia health care information using VR	Department of Information and Communication Convergence Engineering, Mokwon University, Daejeon, South Korea; Department of Information Security, Tongmyong University, Busan, South Korea	Multimedia Tools and Applications	2022	7/6/2019	Y	Y	Y	Y	Y
Surgical Complications and Graft Survival in Pediatric Kidney Transplant Recipients Treated with a Steroid-free Protocol: Experiences From a Danish University Hospital	Department of Thoracic and Vascular Surgery T, and Department of Nephrology Y, Odense University Hospital, Odense, Denmark;	Transplantation Proceedings	2014	11/1/2013	Y	Y	Y	Y	Y
MEGA: Machine Learning-Enhanced Graph Analytics for COVID-19 Infodemic Control	Department of Computer Science, City University of Hong Kong, Hong Kong; Department of Applied Mathematics, Chung Yuan Christian University, Taiwan;	medRxiv	2021	10/27/2020	Y	Y	Y	Y	Y
Discussion on quantum entanglement theory and acupuncture	Department of Acupuncture and Moxibustion, Dongzhimen Hospital, Beijing university of CM, Beijing 100700,China;	Zhongguo zhen jiu: Chinese acupuncture & moxibustion	2019	11/12/2017	Y	Y	Y	Y	Y
Synthesis, characterization and in vitro evaluation of magnetic nanoparticles modified with PCL–PEG–PCL for controlled delivery of 5FU	Tuberculosis and Lung Disease Research Center of Tabriz, Tabriz University of Medical Sciences, Tabriz, Iran; Student Research Committee, Tabriz University of Medical Sciences, Tabriz, Iran; Biomaterials Innovation Research Center, Brigham and Women’s Hospital, Harvard Medical School, Cambridge, MA, USA; Harvard-MIT Division of Health Sciences and Technology, Massachusetts Institute of Technology…	Artificial Cells, Nanomedicine, and Biotechnology	2022	2/22/2018	Y	Y	Y	Y	Y
RORα Suppresses Epithelial-to-Mesenchymal Transition and Invasion in Human Gastric Cancer Cells via the Wnt/β-Catenin Pathway	Hunan Province Key Laboratory of Cancer Cellular and Molecular Pathology, Cancer Research Institute, University of South China, Hengyang, China; Department of Pathology, Second Affiliated Hospital, University of South China, Hengyang, China; Key Laboratory for Pharmacoproteomics of Hunan Provincial University, Institute of Pharmacy and Pharmacology, University of South China, Hengyang, China; Cen…	Frontiers in Oncology	2020	12/6/2019	Y	Y	Y	Y	Y
Menière's disease: combined pharmacotherapy with betahistine and the MAO-B inhibitor selegiline-an observational study	Department of Neurology and German Center for Vertigo and Balance Disorders (DSGZ), Ludwig Maximilians University, Munich, Campus Grosshadern, Marchioninistr. 15, 81377, Munich, Germany; Department of Neurology, Landeskrankenhaus Villach, Villach, Austria; Department of Psychiatry, University Hospital Halle, Halle, Germany;	Journal of Neurology	2020	3/12/2018	Y	Y	Y	Y	Y
Phytoestrogen α-zearalanol inhibits homocysteine-induced endothelin-1 expression and oxidative stress in human umbilical vein endothelial cells	Faculty of Basic Medicine, Peking Union Medical College, Institute of Basic Medical Sciences, Chinese Academy of Medical Sciences, Beijing 100005, PR China	Atherosclerosis	2008	9/27/2007	Y	Y	Y	Y	Y
Characterization of V3 loop of HIV type 1 spreading rapidly among injection drug users of Manipur, India: a molecular epidemiological perspective	Indian Council of Medical Research (ICMR) Unit for Research On AIDS, DL-172, Salt Lake, Calcutta-700091, India; Departments of Medicine and Microbiology & Immunology, UCLA School of Medicine, Los Angeles, California 90024; Department of Biomathematics, UCLA School of Medicine, Los Angeles, California 90024; Department of Epidemiology, UCLA School of Public Health, Los Angeles, California 90024	AIDS Research and Human Retroviruses	1997	11/1/1996	Y	Y	Y	Y	Y
Determinants of Drug-Induced Hepatotoxicity Among Patients with Human Immunodeficiency Virus Taking a High Dose of Rifapentine Plus Isoniazid Drugs at the All Africa Leprosy Tuberculosis Rehabilitation and Training Center in Addis Ababa, Ethiopia	The Ohio State University Global One Health, Addis Ababa, Ethiopia; Adama Hospital Medical College, Adama, Ethiopia; Ambo University, College of Medicine and Health Sciences, Department of Public Health, Ambo, Ethiopia; Addis Ababa Medical and Business College, Department of Research and Community Service, Addis Ababa, Ethiopia;	HIV/AIDS-Research and Palliative Care	2021	3/16/2021	Y	Y	Y	Y	N
The role of antibiotics in the preparation of antitumor drugs under fuzzy system	Yan’an Key Laboratory of Microbial Drug Innovation and Transformation, College of Medicine, Yan’an University, Yan’an, Shaanxi, China; Central Laboratory, Zunyi First People’s Hospital/Third Affiliated Hospital of Zunyi Medical University, Zunyi, Guizhou Province ; School of Biological Science and Technology, University of Jinan, Jinan, China;	Journal of Intelligent & Fuzzy Systems	2022	4/30/2020	Y	Y	Y	Y	Y
Evaluation of peripheral intravenous catheter-induced local complications in pediatrics	Department of Pediatric Nursing, Hacettepe University Faculty of Nursing, Ankara, Turkey.;	Journal of Clinical Nursing	2017	1/19/2017	Y	Y	Y	Y	Y
Metabolic parameters in psoriatic patients treated with interleukin-12/23 blockade (ustekinumab)	Department of Dermatology, Chang Gung Memorial Hospital, Linkou Branch; School of Medicine, College of Medicine, Chang Gung University, Taoyuan; Graduate Institute of Clinical Medical Sciences, Chang Gung University, Taoyuan; Department of Research, Taipei Tzu Chi Hospital, Buddhist Tzu Chi Medical Foundation, Taipei; Department of Family Medicine, Chang Gung Memorial Hospital, Taoyuan, Taiwan;	The Journal of Dermatology	2018	10/5/2017	Y	Y	Y	Y	N
Nanoscale Metal-Organic Framework Mediates Radical Therapy to Enhance Cancer Immunotherapy	Department of Chemistry, The University of Chicago, Chicago, IL 60637, USA; Department of Radiation and Cellular Oncology and The Ludwig Center for Metastasis Research, The University of Chicago, Chicago, IL 60637, USA; Laboratory of Controllable Nanopharmaceuticals, Chinese Academy of Sciences (CAS), Center for Excellence in Nanoscience and CAS Key Laboratory for Biomedical Effects of Nanomateri…	Chem	2023	6/17/2019	Y	Y	Y	Y	Y
Is vitamin D deficiency associated with the COVID-19 epidemic in Europe	Laboratory of Hygiene, Social & Preventive Medicine and Medical Statistics, School of Medicine, Faculty of Health Sciences, Aristotle University of Thessaloniki, Greece;	medRxiv	2021	1/29/2021	Y	Y	Y	Y	Y
Analgesic Efficacy of the Erector Spinae Plane (ESP) Block for Pneumothorax Surgery: A Retrospective Study	Department of Anesthesiology, Showa University Hospital, Tokyo, Japan;	Open Journal of Anesthesiology	2021	2/20/2019	Y	Y	Y	Y	N
Fatal penetrating injury to the neck due to defective airbag deployment	Department of Forensic Medicine, Glebe, Forensic and Analytic Science Service, NSW Health Pathology, Australia; Department of Forensic Medicine, University of Pretoria, South Africa; The University of Notre Dame Australia, School of Medicine, Australia;	Pathology	2018	2/1/2018	Y	Y	Y	Y	Y
Polymorphism of 9p21.3 locus is associated with 5-year survival in high-risk patients with myocardial infarction	Department of Cardiology, Medical University of Bialystok, Bialystok, Poland Department of Forensic Medicine, Medical University of Bialystok, Bialystok, Poland Department of Invasive Cardiology, Medical University of Bialystok, Bialystok, Poland Department of Statistics and Medical Informatics, Medical University of Bialystok, Bialystok, Poland	PLoS One	2014	9/12/2013	Y	Y	Y	Y	Y
Faecal Bacteria Associated with Different Diets of Wintering Red Kites: Influence of Livestock Carcass Dumps in Microflora Alteration and Pathogen Acquisition	Instituto de Investigación en Recursos Cinegéticos, IREC (CSIC-UCLM-JCCM), c/Ronda de Toledo s/n 13005 Ciudad Real, Spain;	Journal of Applied Ecology	2013	6/29/2006	Y	Y	Y	Y	Y
Previous Syphilis Alters the Course of Subsequent Episodes of Syphilis	Department of Neurology, University of Washington School of Medicine, Seattle, Washington, USA; Department of Medicine-Infectious Diseases, University of Washington School of Medicine, Seattle, Washington, USA; Department of Global Health, University of Washington School of Medicine, Seattle, Washington, USA	Clinical Infectious Diseases: an Official Publication of the Infectious Diseases Society of America	2021	9/27/2019	Y	Y	Y	Y	Y
Cloning and Functional Expression of a Rat Heart KATP Channel	Department of Pharmacology, University of Cambridge, Tennis Court Road, Cambridge CB2 1QJ, UK; Vollum Institute, Oregon Health Sciences University, Portland, Oregon 97201, USA	Nature	1995	8/11/1994	Y	Y	Y	Y	Y
Catheter ablation for atrial flutter: a survey by the European Heart Rhythm Association and Canadian Heart Rhythm Society	Department of Cardiology, Queen's University, Kingston, ON, Canada; Department of Heart Disease, Haukeland University Hospital and Department of Clinical Science, University of Bergen, 5021 Bergen, Norway; Department of Cardiology, Queen's University, Kingston, ON, Canada; Cardiology-Cardiac Arrhythmias Management Department, Clinique Pasteur, Toulouse, France; Department of Cardiology, Center fo…	Europace	2017	1/5/2017	Y	Y	Y	Y	Y
Mechanism analysis on ground settlement induced by vacuum removal	Geotechnical Research Institute, Key Laboratory of Ministry of Education for Geomechanics and Embankment Engineering, Hohai University, Nanjing, China; Shenzhen Key Laboratory of Urban and Civil Engineering for Disaster Prevention and Mitigation, Shenzhen School, Harbin Institute of Technology, Shenzhen, China; Key Laboratory of Disaster Prevention and Structural Safety of Ministry of Education, …	International Journal of Electrical Engineering & Education	2021	12/30/2019	Y	Y	Y	Y	Y
Long noncoding RNA LINP1 promoted proliferation and invasion of ovarian cancer via inhibiting KLF6	Department of Obstetrics and Gynecology, The Second Hospital of Shandong University, Jinan, Shandong, China;	European Review for Medical and Pharmacological Sciences	2020	1/1/2020	Y	Y	Y	Y	Y
Polychlorinated Biphenyls Induce Proinflammatory Cytokine Release and Dopaminergic Dysfunction: Protection in Interleukin-6 knockout Mice	Wadsworth Center, New York State Department of Health, Albany, NY 12201, United States;	Journal of Neuroimmunology	2008	2/1/2007	Y	Y	Y	Y	Y
Newcastle Disease Virus Vector Producing Human Norovirus-Like Particles Induces Serum, Cellular, and Mucosal Immune Responses in Mice	Virginia-Maryland Regional College of Veterinary Medicine, University of Maryland, College Park, Maryland, USA; Division of Infectious Disease, Cincinnati Children’s Hospital Medical Center, University of Cincinnati College of Medicine, Cincinnati, Ohio, USA; Laboratory of Infectious Diseases, National Institute of Allergy and Infectious Diseases, National Institutes of Health, DHHS, Bethesda, Ma…	Journal of Virology	2020	8/4/2014	Y	Y	Y	Y	Y
The interaction between microRNA-152 and DNA methyltransferase-1 as an epigenetic prognostic biomarker in HCV-induced liver cirrhosis and HCC patients	Central Lab, Theodor Bilharz Research Institute (TBRI), Ministry of Scientific Research, Gizah, Egypt; Zoology Department, Faculty of Science, Al-Azhar University, Cairo, Egypt; Immunology Research Department, Theodor Bilharz Research Institute (TBRI), Ministry of Scientific Research, Gizah, Egypt; Clinical Laboratory, Research Department, Theodor Bilharz Research Institute (TBRI), Ministry of Sc…	Cancer Gene Therapy	2022	7/18/2019	Y	Y	Y	Y	N
Immunotherapy of Metastatic Colorectal Cancer with Vitamin D-binding Protein-derived Macrophage-activating Factor, GcMAF	Division of Cancer Immunology and Molecular Immunology, Socrates Institute for Therapeutic Immunology, Philadelphia, USA; Nagasaki Immunotherapy Research Group, Yokoh, Japan; Yokoyama Gastroenterology Hospital, Nagoya, Japan; Nakagawa Hospital, Fukuoka City, Japan; Division of Cancer Immunology and Molecular Biology, Socrates Institute for Therapeutic Immunology, Philadelphia, USA	Cancer Immunology, Immunotherapy (CII)	2014	12/6/2007	Y	Y	Y	Y	Y
Maternal diesel inhalation increases airway hyperreactivity in ozone-exposed offspring	Departments of Pediatrics (Neonatal Medicine) and Medicine (Pulmonary–Critical Care Medicine), Duke University, Durham, North Carolina; Environmental Public Health Division, National Health and Environmental Effects Research Laboratory, US Environmental Protection Agency, Research Triangle Park, North Carolina;	American Journal of Respiratory Cell and Molecular Biology	2015	4/1/2012	Y	Y	Y	Y	N
Inhibition of NF-kappaB induces regression of cardiac hypertrophy, independent of blood pressure control, in spontaneously hypertensive rats	Department of Molecular Cardiology, Cleveland Clinic Foundation, Cleveland, Ohio;	American Journal of Physiology - Heart and Circulatory Physiology	2021	3/4/2005	Y	Y	Y	Y	Y
A Clinical Study on the Effect of Different Ratios of Recombinant Human Bone Morphogenetic Protein-2 Compound to Autogenous Bone on Cervical Interbody Fusion Based on Smart Healthcare	Department of Spinal Surgery, Affiliated Hospital of Xuzhou Medical University, Xuzhou, Jiangsu 221000, China; Clinical Laboratory, Xuzhou Maternal and Child Health Care Hospital, Xuzhou, Jiangsu 221000, China;	Journal of Healthcare Engineering	2023	12/16/2021	Y	Y	Y	Y	N
Angiotensin AT(1) and AT(2) Receptors Differentially Regulate Angiopoietin-2 and Vascular Endothelial Growth Factor Expression and Angiogenesis by Modulating Heparin Binding-epidermal Growth Factor (EGF)-mediated EGF Receptor Transactivation	Departments of Medicine II (S.F., H. Matsubara, K.M., Y.M., Y.T., H. Masaki, Y.U., Y.K., A.N., O.I., E.T., T.I.) and Ophthalmology (N.J., N.O.), Kansai Medical University, Osaka, Japan; Pharmacological Laboratory (Y.N.), Taiho Pharmaceutical Co. Ltd., Tokushima, Japan; and Department of Biochemistry (S.H.), School of Allied Health Science, Osaka University Faculty of Medicine, Osaka, Japan	Circulation Research	2013	1/19/2001	Y	Y	Y	Y	Y
Therapeutic effect of molecular hydrogen in corneal UVB-induced oxidative stress and corneal photodamage	Institute of Experimental Medicine of the Czech Academy of Sciences, 14220, Prague 4, Czech Republic; Faculty of Natural Science, Charles University, Vinicna 7, 12843, Prague 2, Czech Republic; Loma Linda University School of Medicine, Loma Linda, CA, 92350, USA;	Scientific Reports	2021	12/21/2017	Y	Y	Y	Y	N
Differential proteomic profiling to study the mechanism of cardiac pharmacological preconditioning by resveratrol	Department of Biochemistry, Cardiovascular Research School COEUR, Erasmus Medical Center, Rotterdam, The Netherlands; Cardiovascular Research Center, University of Connecticut School of Medicine, Farmington, CT, USA;	Journal of Cellular and Molecular Medicine (JCMM)	2012	10/1/2006	Y	Y	Y	Y	N
Endotracheal intubation without muscle relaxants in children undergoing cleft lip, palate and alveolar surgery A comparative study of sevoflurane and propofol	Department of Anaesthesiology, Critical Care and Pain Medicine, Vinayaka Mission's Kiruopananda Variyar Medical College & Hosptials, Salem - 636308, Tamilnadu, India;	Journal of Clinical and Diagnostic Research (JCDR)	2011	11/30/2011	N	N	N	N	N
Knockdown of Snail Sensitizes Pancreatic Cancer Cells to Chemotherapeutic Agents and Irradiation	Department of General Surgery, The Affiliated Hospital of Medical College, QingDao University, Qing Dao, Shan Dong Province 266003, China; Department of Pathology, The Affiliated Hospital of Medical College, QingDao University, Qing Dao, Shan Dong Province 266003, China; Department of Molecular Biology, The Affiliated Hospital of Medical College, QingDao University, Qing Dao, Shan Dong Province 2…	International Journal of Molecular Sciences	2017	11/26/2010	Y	Y	Y	Y	Y
A SERS-based lateral flow assay for the stroke biomarker S100-β	Key Lab of Cerebral Microcirculation in Universities of Shandong, Shandong First Medical University & Shandong Academy of Medical Sciences, Taian, 271000, Shandong, China; Radiology College, Shandong First Medical University & Shandong Academy of Medical Sciences, Taian, 271000, Shandong, China;	Microchimica Acta	2021	7/18/2019	Y	Y	Y	Y	Y
Mutant p53 determines pancreatic cancer poor prognosis to pancreatectomy through upregulation of cavin-1 in patients with preoperative serum CA19-9 greater or equal to 1,000 U/mL	Department of Pancreatic and Hepatobiliary Surgery, Fudan University Shanghai Cancer Center, Department of Oncology, Shanghai Medical College, Fudan University, Pancreatic Cancer Institute, Fudan University, Shanghai, China Department of Medicine, Department of Surgery, the University of Oklahoma Health Sciences Center, Oklahoma City, OK, USA The Vivian L. Smith Department of Neurosurgery, Univer…	Scientific Reports	2016	1/12/2016	Y	Y	Y	Y	Y
Serum Human Epididymal Protein 4 is Associated with Depressive Symptoms in Patients with Chronic Obstructive Pulmonary Disease	Health Management Center, The Second Affiliated Hospital of Nanchang University, Nanchang, 330006, People’s Republic of China; Department of Respiratory, The Second Affiliated Hospital of Nanchang University, Nanchang, Jiangxi 330006, People’s Republic of China;	International Journal of Chronic Obstructive Pulmonary Disease	2021	12/30/2020	Y	Y	Y	Y	Y
Mineralized tissue formation by bone morphogenetic protein-7-transfected pulp stem cells	Key Laboratory of Oral Biomedicine of Ministry of Education and Department of Endodontics, School and Hospital of Stomatology, Wuhan University, Wuhan, Hubei Province, P.R. China;	Journal of Endodontics	2012	12/6/2011	Y	Y	Y	Y	Y
Cardiac Rehabilitation Use Among Veterans With Ischemic Heart Disease	Department of Medicine, San Francisco Veterans Affairs Medical Center, San Francisco, California; New England Geriatric Research, Education, and Clinical Center, Veterans Affairs Boston Healthcare System, Boston, Massachusetts; Northwest Health Services Research and Development Center of Excellence, Veterans Affairs Puget Sound Healthcare System, Seattle, Washington; Division of Cardiology, Denve…	JAMA Internal Medicine	2016	8/14/2014	Y	Y	Y	Y	N
Peripheral Thymus-Dependent (T) Lymphocytes in Graves's Disease and Hashimoto's Thyroiditis	Department of Medicine, University of Toronto; Endocrinology Research Laboratory, Wellesley Hospital;	NEJM: The New England Journal of Medicine	1975	6/21/1973	Y	Y	Y	Y	Y
LPG: a novel approach for medical forgery detection in image transmission	Department of Computer Science and Engineering, Velammal College of Engineering and Technology, Viraganoor, Madurai, Tamil Nadu, India	Journal of Ambient Intelligence and Humanized Computing	2022	4/18/2020	Y	Y	Y	Y	Y
A comparative pulmonary pharmacokinetic study of budesonide using polymeric nanoparticles targeted to the lungs in treatment of asthma	Department of Pharmaceutics, College of Clinical Pharmacy, Imam Abdulrahman Bin Faisal University, Dammam, Kingdom of Saudi Arabia; Department of Pharmaceutical Chemistry, College of Clinical Pharmacy, Imam Abdulrahman Bin Faisal University, Dammam, Kingdom of Saudi Arabia; Department of Natural Products and Alternative Medicine, College of Clinical Pharmacy, Imam Abdulrahman Bin Faisal Universit…	Artificial Cells, Nanomedicine, and Biotechnology	2021	4/9/2020	Y	Y	Y	Y	N
Cofactor restriction by androgen receptor N-terminal and C-terminal interaction	Baylor College of Medicine, Texas Medical Center, Houston, Texas, 77030, USA	Molecular Endocrinology	2008	1/23/2007	Y	Y	Y	Y	N
Stem Cells Promote the Regeneration of Knee Joint Degenerative Bone and Articular Cartilage	Orthopaedics, Shanghai Punan Hospital of Pudong New District, Shanghai 200125, China;	Journal of Healthcare Engineering	2022	3/24/2022	Y	Y	Y	Y	Y
Factors Influencing Happiness Index of Hospital Nurses	Department of Nursing, Kaya University	Journal of Korean Academy of Nursing Administration	2015	6/30/2013	Y	Y	Y	Y	Y
The latent structure of the Peritraumatic Dissociative Experiences Questionnaire	School of Psychology, University of New South Wales, New South Wales, Australia; School of Psychiatry, University of New South Wales, New South Wales, Australia; Department of Psychiatry, University of Melbourne, Melbourne, Australia; Department of Psychiatry, University of Adelaide, South Australia, Australia; Department of Psychiatry, University of California-San Francisco, San Francisco, CA	Journal of Traumatic Stress	2009	2/2/2009	Y	Y	Y	Y	Y
Uterine myomas: Clinical impact and pathophysiological bases	Division of Gynecology, Institut Clinic of Gynecology, Obstetrics and Neonatology, Hospital Clinic, Institut d'Investigacions Biomèdiques August Pi i Sunyer (IDIBAPS). Faculty of Medicine, University of Barcelona, Barcelona, Spain;	European Journal of Obstetrics & Gynecology and Reproductive Biology	2020	1/30/2020	Y	Y	Y	Y	Y
Probiotics intake and metabolic syndrome: A proposal	Department of Biochemical Pharmaceutical Technology, Faculty of Pharmaceutical Sciences, University of S?o Paulo, Av. Prof. Lineu Prestes, 580, B16, 05508-000 SP, Brazil; Department of Gastroenterology, Clinical Hospital, Faulty of Medicine, University of S?o Paulo, Brazil	Trends in Food Science and Technology	2014	8/1/2011	Y	Y	Y	Y	Y
A Novel Method for the Prevention and Treatment of Small?for?Size Syndrome in Liver Transplantation	Department of Gastroenterology, Second Hospital of Lanzhou University, Lanzhou, 730030, China; The Key Laboratory of the Digestive System Tumors of Gansu Province, Second Hospital of Lanzhou University, Lanzhou, 730030, China; Department of Surgery, Addenbrooke’s Hospital, Cambridge, UK; Department of Medicine, University of Florida, Gainesville, FL, USA; Department of General Surgery, Second Hos…	Digestive Diseases and Sciences	2022	1/31/2020	Y	Y	Y	Y	Y
Apolipoprotein E gene Polymorphism May Increase Susceptibility to Sporadic Creutzfeldt-Jakob Disease in a Korean Population	Korea Zoonosis Research Institute, Chonbuk National University, Iksan, Jeonbuk, Republic of Korea; Department of Bioactive Material Sciences, Chonbuk National University, Jeonju, Jeonbuk, Republic of Korea	Neurobiology of Aging	2015	12/8/2015	Y	Y	Y	Y	Y
SDR9C7 Promotes Lymph Node Metastases in Patients with Esophageal Squamous Cell Carcinoma	State Key Laboratory of Cancer Biology, Xijing Hospital of Digestive Diseases, Fourth Military Medical University, Xi’an, People9s Republic of China; Department of Thoracic Surgery, Daping Hospital, Third Military Medical University, Chongqing, People9s Republic of China;	PLoS One	2020	1/14/2013	Y	Y	Y	Y	Y
Simulation research on the deformation safety monitoring and evaluation algorithm of coastal soft foundation pit based on big data	First Construction Engineering Limited Company of China Construction Third Bureau, Wuhan, 430040, Hubei, People’s Republic of China;	Soft Computing	2022	9/7/2021	Y	Y	Y	Y	Y
Severe Burnout Is Common Among Critical Care Physician Assistants	Department of Anesthesia and Surgery, Duke University Medical Center, Durham, NC; ICC Healthcare Intensivist Group at Kendall Regional Medical Center, Miami, FL; Division of Critical Care Medicine, Albert Einstein College of Medicine, Montefiore Medical Center, Bronx, NY;	Critical Care Medicine	2018	11/1/2017	Y	Y	Y	Y	Y
Safety and efficacy of long-term diet and diet plus bile acid-binding resin cholesterol-lowering therapy in 73 children heterozygous for familial hypercholesterolemia	Lipid Research, General Clinical Research, and General Clinical Research CLINFO Centers, Departments of Medicine and Pediatrics, University of Cincinnati College of Medicine, Cincinnati;	Pediatrics	1987	8/1/1986	Y	Y	Y	Y	N
Quality of life of elderly caregivers of link to the Family Health Program - Teixeiras, MG	Programa de Pos-Gradua??o em Economia Domestica da Universidade Federal de Vi?osa. Vi?osa, MG, Brasil; Departamento de Economia Domestica da Universidade Federal de Vi?osa. Vi?osa, MG, Brasil; Departamento de Educacao Física da Universidade Federal de Vi?osa. Vi?osa, MG, Brasil;	Revista Brasileira de Geriatria e Gerontologia	2011	7/1/2011	Y	Y	Y	Y	Y
Augmented TGFbeta receptor signaling induces apoptosis of pancreatic carcinoma cells	Department of Surgical Oncology, Chinese PLA General Hospital, Beijing;	Tumor Biology (Tumour Biology) - Official Journal of the International Society of Oncology and BioMarkers (ISOBM)	2017	12/5/2014	Y	Y	Y	Y	Y
Additive antitumor effects of the epidermal growth factor receptor tyrosine kinase inhibitor, gefitinib (Iressa), and the nonsteroidal antiandrogen, bicalutamide (Casodex), in prostate cancer cells in vitro	Department of Experimental Medicine, University of L'Aquila, L'Aquila, Italy; Department of Surgery, University of L'Aquila, L'Aquila, Italy; Department of Basic and Applied Biology, University of L'Aquila, L'Aquila, Italy;	International Journal of Cancer	2019	2/7/2005	Y	Y	Y	Y	Y
Histopathology reports of findings of prostate needle biopsies	Urologische Universit?tsklinik Ulm, Ulm, Deutschland Urologisches Zentrum G?ppingen, G?ppingen, Deutschland Schwerpunkt Medikament?se Tumortherapie & Andrologie, Urologische Praxis Neu-Ulm, Neu-Ulm, Deutschland	Der Urologe	2017	10/14/2012	Y	Y	Y	Y	N
Down-regulation of Rab10 inhibits hypoxia-induced invasion and EMT in thyroid cancer cells by targeting HIF-1α through the PI3K/Akt pathway	Department of Thyroid and Breast, Huaihe Hospital, Henan University, No. 8 of Baobei Road, Kaifeng 475000, People's Republic of China; Department of Endocrinology, Huaihe Hospital, Henan University, Kaifeng 475000, People's Republic of China;	RSC Advances	2021	9/12/2018	Y	Y	Y	Y	Y
Circular RNA circ_0017247 promotes melanoma migration and invasion via targeting miR-145	Department of Aesthetic and Plastic Surgery, Tangshan Workers Hospital, Tangshan, China; Department of Skin, Tangshan Workers Hospital, Tangshan, China;	European Review for Medical and Pharmacological Sciences	2020	2/1/2020	Y	Y	Y	Y	Y
Angiogenesis by Implantation of Peripheral Blood Mononuclear Cells and Platelets into Ischemic Limbs	Departments of Cardiovascular Medicine and Pathology and Cell Regulation (H.T., T.T.), Kyoto Prefectural University School of Medicine, Kyoto, Japan; Pharmacobioregulation Research Laboratory (Y.N.), Taiho Pharmaceutical Co. Ltd, Iinou, Japan	Circulation	2013	9/16/2002	Y	Y	Y	Y	Y
Sanatorium rehabilitation of patients with osteopenic syndrome associated with functional hyperprolactinemia	Federal State Institution Pyatigorsk State Research Institute of Balneology of the Federal Medical and Biological Agency (FGBU PGNIIK FMBA of Russia)	Bulletin of Avicenna (Вестник Авиценны)	2019	3/1/2019	Y	Y	Y	Y	Y
Mortality Resulting From Head Injury in Professional Boxing: Case Report	Rady Children's Hospital of San Diego, San Diego, California, USA; Department of Neurosurgery, University of California, San Diego, California, USA	Neurosurgery	2010	8/1/2010	Y	Y	Y	Y	Y
GREB1 functions as a growth promoter and is modulated by IL6/STAT3 in breast cancer	Department of Microbiology, Biochemistry and Immunology, Morehouse School of Medicine, Atlanta, Georgia, USA Department of Pathology, Department of Medicine, University of Miami School of Medicine, Miami, Florida, USA Department of Chemistry, Xavier University of Louisiana, New Orleans, Louisiana, USA	PLoS One	2014	10/3/2012	Y	Y	Y	Y	Y
Durable Donor-Specific T and B Cell Tolerance in Rhesus Macaques Induced with Peritransplantation Anti-CD3 Immunotoxin and Deoxyspergualin: Absence of Chronic Allograft Nephropathy	Transplant Immunology Section, Department of Surgery, University of Alabama at Birmingham, Birmingham, AL; Division of Transplantation, University of Alabama at Birmingham, Birmingham, AL; National Institutes of Health, National Institute of Mental Health, Laboratory of Molecular Biology, Bethesda, MD; HLA Laboratory, Indiana University Medical Center, Indianapolis, IN; Department of Surgery, Uni…	Transplantation	2006	6/27/2000	Y	Y	Y	Y	Y
Sleep Organisation in Depression and Schizophrenia: Index of Endogenous Periodicity of Sleep as a State Marker	Center of Clinical Neurophysiology & Sleep research, University Psychiatric Clinic, Belgrade, Serbia; University Psychiatric Clinic, Belgrade, Serbia; Faculty of Special Education and Rehabilitation, University of Belgrade, Serbia; University Psychiatric Clinic, Kragujevac, Serbia;	Macedonian Journal of Medical Sciences	2014	1/29/2014	Y	Y	Y	Y	N
The impact of a medium molecular weight, low molar substitution hydroxyethyl starch dissolved in a physiologically balanced electrolyte solution on blood coagulation and platelet function in vitro	Clinic of Anaesthesiology and Intensive Care Medicine, and Institute of Hemostaseology and Transfusion Medicine, Academic City Hospital, Ludwigshafen	Vox Sanguinis	2011	6/20/2007	Y	Y	Y	Y	N
The SNARE protein SNAP23 and the SNARE-interacting protein Munc18c in human skeletal muscle are implicated in insulin resistance/type 2 diabetes	Sahlgrenska Center for Cardiovascular and Metabolic Research, Wallenberg Laboratory, Sahlgrenska University Hospital, G?teborg, Sweden; Diabetes Research Centre, Department of Endocrinology, Odense University Hospital, Odense, Denmark; Department of Orthopedic Surgery, Sahlgrenska University Hospital, G?teborg, Sweden; Department of Clinical Sciences CRC, University Hospital of Malm?, Lund Univer…	Diabetes	2017	5/11/2010	Y	Y	Y	Y	N
Methylene blue photochemical treatment as a reliable SARS-CoV-2 plasma virus inactivation method for blood safety and convalescent plasma therapy for COVID-19	State Key Laboratory for Diagnosis and Treatment of Infectious Diseases, National Clinical Research Center for Infectious Disease, National Medical Center for Infectious Disease, Collaborative Innovation Center for Diagnosis and Treatment of Infectious Diseases, The First Affiliated Hospital, School of Medicine, Zhejiang University , Hangzhou, 310003, China; Boxin (Beijing) Biotechnology Developm…	BMC Infectious Diseases	2021	4/16/2021	Y	Y	Y	Y	N
Evaluation of Impact of Pregnancy on Oral Health Status and Oral Health Related Quality of Life among Women of Kashmir Valley	Department of Public Health Dentistry, Government College and Hospital, Shireen Bagh, Srinagar, Jammu and Kashmir, India; Department of Community and Preventive Dentistry, UCMS College of Dental Surgery, Siddharthanagar, Nepal; Department of Community and Preventive Dentistry, Dr. Ishrat-ul-Ebad Khan Institute of Oral Health Sciences, Dow University of Health Sciences, Karachi, Pakistan;	Journal of Clinical and Diagnostic Research (JCDR)	2018	5/1/2017	Y	Y	Y	Y	Y
Phillygenin Exerts In Vitro and In Vivo Antitumor Effects in Drug-Resistant Human Esophageal Cancer Cells by Inducing Mitochondrial-Mediated Apoptosis, ROS Generation, and Inhibition of the Nuclear Factor kappa B NF-κB Signalling Pathway	Department of Thoracic Surgery, Shanghai Tenth People's Hospital, Shanghai, China (mainland); Department of Emergency, Shanghai Tenth People's Hospital, Shanghai, China (mainland)	Medical Science Monitor: International Medical Journal of Experimental and Clinical Research	2021	1/25/2019	Y	Y	Y	Y	Y
Medical image encryption technique in big media environment	School of Electrical and Photoelectronic Engineering, Changzhou Institute of Technology, Changzhou, China;	Multimedia Tools and Applications	2019	2/20/2018	Y	Y	Y	Y	Y
MicroRNAs 15a/16-1 function as tumor suppressor genes in multiple myeloma	Department of Medical Oncology, Dana-Farber Cancer Institute, Harvard Medical School, Boston, Massachusetts, USA - Department of Hematology, Hadassah Hebrew University Medical Center, Jerusalem, Israel - Department of Biology, Massachusetts Institute of Technology, Cambridge, Massachusetts, USA - Institute of Hematology, Union Hospital, Tongji Medical College, Huazhong University of Science and T…	Blood	2011	10/20/2010	Y	Y	Y	Y	Y
Airway transplantation	Division of Ear, Nose, and Throat (CLINTEC), Advanced Center for Translational Regenerative Medicine (ACTREM), Karolinska Institutet, Alfred Nobel Allé 8, Huddinge/Stockholm 14186, Sweden;	Thoracic Surgery Clinics	2018	11/27/2013	Y	Y	Y	Y	Y
Elevated NADPH oxidase activity contributes to oxidative stress and cell death in Huntington’s disease	Department of Neurology, Massachusetts General Hospital and Harvard Medical School, 114 16th Street, Charlestown, MA 02129, USA; C.S. Kubik Laboratory for Neuropathology, Pathology Service, Massachusetts General Hospital and Harvard Medical School, 55 Fruit Street, Boston, MA 02114, USA;	Human Molecular Genetics	2017	12/7/2012	Y	Y	Y	Y	Y
Inhibition of mTORC1 kinase activates Smads 1 and 5 but not Smad8 in human prostate cancer cells, mediating cytostatic response to rapamycin	Division of General Medical Sciences-Oncology, Case Comprehensive Cancer Center Research Laboratories, Case Western Reserve University, at Case Western Reserve University School of Medicine, Cleveland, Ohio; Department of Pharmacology, Case Western Reserve University, at Case Western Reserve University School of Medicine, Cleveland, Ohio; Department of Biology and Microbiology, Case Western Reser…	Molecular Cancer Research (MCR)	2017	3/27/2012	Y	Y	Y	Y	Y
A highly antibacterial polymeric hybrid micelle with efficiently targeted anticancer siRNA delivery and anti-infection in vitro/ in vivo	Frontier Institute of Science and Technology, Key Laboratory of Shaanxi Province for Craniofacial Precision Medicine Research, College of Stomatology, Xi'an Jiaotong University, Xi'an, China; Department of Biomedical Engineering, Department of Biologic and Materials Sciences, Macromolecular Science and Engineering Center, Department of Materials Science and Engineering, University of Michigan, An…	Nanoscale	2021	8/17/2018	Y	Y	Y	Y	Y
Estimation of Initial Medical Savings Account Balance in Relation to Personal Health Care Expenses in Poland	Wroclaw University of Economics	Bulletin of Financial University (Вестник Финансового Университета)	2018	4/1/2015	Y	Y	Y	Y	Y
Cardioembolic stroke and its course in patients with heart disease	Tajik State Medical University named after Abu Ali Ibn Sina (Dushanbe)	Bulletin of Avicenna (Вестник Авиценны)	2019	1/1/2015	Y	Y	Y	Y	Y
FoxM1 down-regulation leads to inhibition of proliferation, migration and invasion of breast cancer cells through the modulation of extra-cellular matrix degrading factors	Department of Pathology, Barbara Ann Karmanos Cancer Center, Wayne State University School of Medicine, Detroit, USA; Department of Pathology, Karmanos Cancer Institute, Detroit, USA	Breast Cancer Research and Treatment	2016	10/8/2009	Y	Y	Y	Y	Y
LINC01638 silencing inhibits cancer cell proliferation in colorectal adenocarcinoma through interaction with RUNX2	Department of General Surgery, Cixi People's Hospital, Cixi, Zhejiang 315300, P.R. China;	Molecular Medicine Reports	2021	4/25/2019	Y	Y	Y	Y	Y
Managing and Controlling HIV/AIDS Talk among Ghanaians Living with HIV/AIDS	Department of Communication and Rhetorical Studies, Duquesne University, Pittsburgh, PA, USA;	Communicatio	2021	9/20/2013	Y	Y	Y	Y	Y
Stimulation of natural killer cells with a CD137-specific antibody enhances trastuzumab efficacy in xenotransplant models of breast cancer	Department of Medicine, Division of Oncology, Stanford University, Stanford, California, USA; Service d’Hématologie Clinique, Centre Hospitalier Universitaire de Rennes, Rennes, France; INSERM U917, Université de Rennes 1, Rennes, France; Institute for Stem Cell Biology and Regenerative Medicine, Stanford University, Stanford, California, USA; Department of Immunobiology, Yale Cancer Center, New …	The Journal of Clinical Investigation (JCI)	2019	2/13/2012	Y	Y	Y	Y	Y
Non-steroidal Anti-inflammatory Drugs and the Risk of Oral Cancer: A Nested Case-control Study	Department of Medical Oncology and Radiotherapy, The Norwegian Radium Hospital, Montebello, 0310 Oslo, Norway; Department of Biostatistics and Applied Mathematics, University of Texas, MD Anderson Cancer Center, Houston, TX, USA; Department of Thoracic/Head and Neck Medical Oncology, University of Texas, MD Anderson Cancer Center, Houston, TX, USA; Department of Clinical Cancer Prevention, Univer…	Lancet	2006	10/15/2005	Y	Y	Y	Y	Y
Seropositivity and Titers of AntiSmooth Muscle Actin Antibody Are Associated with Relapse of Type 1 Autoimmune Hepatitis	Department of Internal Medicine, Imari Arita Kyoritsu Hospital, Saga, Japan; Hepatology Division, Saga University Hospital, Saga, Japan; Department of Hepatobiliary and Pancreatology, Saga-Ken Medical Center Koseikan, Saga, Japan; Department of Internal Medicine, Karatsu Red Cross Hospital, Saga, Japan;	Medical Science Monitor: International Medical Journal of Experimental and Clinical Research	2018	8/20/2017	Y	Y	Y	Y	N
Prognostic value of heart failure in hemodialysis-dependent end-stage renal disease patients with myocardial fibrosis quantification by extracellular volume on cardiac magnetic resonance imaging	Department of Radiology, West China Second University Hospital, Sichuan University, 20# South Renmin Road, Chengdu 610041, Sichuan, China; Key Laboratory of Obstetric & Gynecologic and Pediatric Diseases and Birth Defects of Ministry of Education, Sichuan University, 20# South Renmin Road, Chengdu 610041, Sichuan, China; Department of Radiology, National Key Laboratory of Biotherapy, West China H…	BMC Cardiovascular Disorders	2020	1/10/2020	Y	Y	Y	Y	Y
Two coordination polymers: selective detection of TNP and treatment activity on uterine fibroids combined with ultrasound treatment via inducing cancer cell apoptosis	Department of Ultrasound, Zaozhuang Hospital of T.C.M, Zaozhuang, Shandong, China; Gynaecology and Obstetrics, Zaozhuang Hospital of T.C.M, Zaozhuang, Shandong, China; Obstetrics and Gynecology, Zaozhuang Maternal and Child Health Hospital, Zaozhuang, Shandong, China; Department of Surgery, Zaozhuang Hospital of T.C.M, Zaozhuang, Shandong, China;	Journal of Molecular Structure	2023	9/30/2020	Y	Y	Y	Y	Y
Enhanced expression of plasmid DNA-cationized gelatin complex by ultrasound in murine muscle	Department of Urology, Graduate School of Medicine, Kyoto;Department of Biomaterials, Institute for Frontier Medical Sciences, Kyoto University, Sakyo-ku, Kyoto	Journal of Controlled Release: Official Journal of the Controlled Release Society	2016	2/23/2002	Y	Y	Y	Y	Y
Typology of Personality in the System of Tibetan Buddhist Medicine	Siberian Branch of the Russian Academy of Sciences, Institute of Physical Materials Science	Person and Culture (Человек И Культура)	2020	1/1/2016	Y	Y	Y	Y	Y
Undertreatment of Breast Cancer in the Elderly	Department of Biomedical, Surgical and Dental Sciences, University of Milan, Milan, Italy; Department of General Surgery, Cardinale Ascalesi Hospital - ASL NA1, Naples, Italy; Department of Translational Medical Sciences, University “Federico II” of Naples, Naples, Italy; Private Practice, Palazzo Donn’Anna, Largo Donn’Anna 9, Naples, Italy; Department of General, Geriatric, Oncologic Surgery and…	BMC Surgery	2016	10/8/2013	Y	Y	Y	Y	Y
Identification of a novel bone marrow-derived B-cell progenitor population that coexpresses B220 and Thy-1 and is highly enriched for Abelson leukemia virus targets	Laboratory of Experimental Oncology, Department of Pathology, Stanford University School of Medicine, Stanford, California 94305;	Molecular and Cellular Biology	1996	6/1/1989	Y	Y	Y	Y	Y
Features of Eating Behavior in Children and Adolescents Born Premature	Siberian State Medical University (Tomsk)	Modern Problems of Science and Education (Современные Проблемы Науки И Образования)	2019	11/30/2015	Y	Y	Y	Y	Y
Effects of radiotherapy on nasopharyngeal carcinoma cell invasiveness	Department of Radiation Oncology, Quzhou People Hospital, Quzhou;	Tumor Biology (Tumour Biology) - Official Journal of the International Society of Oncology and BioMarkers (ISOBM)	2017	8/29/2015	Y	Y	Y	Y	Y
Endogenous Control of Cell Cycle Progression by Autocrine Transforming Growth Factor beta in Breast Cancer Cells	Department of Pharmacology and Therapeutics, Roswell Park Cancer Institute, Buffalo, New York; Department of Pharmacology, Medical College of Ohio, Toledo, Ohio; Department of Surgery, The University of Texas Medical Branch, Galveston, Texas;	Cancer Research	2019	4/1/2004	Y	Y	Y	Y	Y
Integrated gene network analysis and text mining revealing PIK3R1 regulated by miR-127 in human bladder cancer	the 452nd Hospital of People’s Liberation Army;	European Journal of Medical Research	2015	9/1/2013	Y	Y	Y	Y	Y
Involvement of NF-KB and HSP70 signaling pathways in the apoptosis of MDA-MB-231 cells induced by a prenylated xanthone compound, a-mangostin, from Cratoxylum arborescens	Department of Pharmacy, Faculty of Medicine, University of Malaya, Kuala Lumpur, Malaysia; Medical Research Centre, Jazan University, Jazan, Saudi Arabia; Department of Molecular Medicine, Faculty of Medicine, University of Malaya, Kuala Lumpur, Malaysia; Epigenetics Lab, HIR Building, Institute of Biological Sciences, Faculty of Science, University of Malaya, Kuala Lumpur, Malaysia; Department o…	Drug Design, Development and Therapy	2017	11/6/2014	Y	Y	Y	Y	Y
Application of Interactive Technologies in Teaching Economic Disciplines to Students of Medical and Pharmaceutical Faculties	Pyatigorsk Medical and Pharmaceutical Institute - a branch of the Volgograd State Medical University;	Journal of Scientific Articles Health and Education in the XXI Century (Журнал Научных Статей Здоровье И Образование В XXI Веке)	2019	1/1/2016	Y	Y	Y	Y	N
Detection of Mycobacterium lepromatosis in patients with leprosy in India	Department of Molecular Biology, Stanley Browne Laboratory, TLM Community Hospital, Delhi, India; Department of Immunopathology, Postgraduate Institute of Medical Education and Research, Chandigarh, India; Department of Dermatology Venereology and Leprology, Postgraduate Institute of Medical Education and Research, Chandigarh, India;	Infection and Drug Resistance	2018	10/10/2018	Y	Y	Y	Y	Y
Induction of a gene expression program in dendritic cells with a cross-linking IgM antibody to the co-stimulatory molecule B7-DC	Department of Immunology, Mayo Clinic, College of Medicine, 200 First St. S.W., Rochester, MN 55905, USA;	FASEB Journal : Official Publication of the Federation of American Societies for Experimental Biology	2010	11/1/2006	Y	Y	Y	Y	Y
Genome sequence analysis of SARS-COV-2 isolated from a COVID-19 patient in Erbil, Iraq	Department of Pharmacognosy, College of Pharmacy, Hawler Medical University, Kurdistan Region, Iraq; Department of Medical Laboratory Sciences, University Charmo, Kurdistan Region, Iraq; Medical Research Center, Hawler Medical University, Kurdistan Region, Iraq; The American University of Kurdistan, Duhok, Iraq; Department of Biology, College of Education, Salahaddin University, Kurdistan Region,…	Applied Nanoscience	2022	2/7/2022	Y	Y	Y	Y	Y
Surgical approaches for Total Knee Arthroplasty	Department of Orthopaedics & Joint Replacement Surgery, Indraprastha Apollo Hospital, New Delhi 110067, India;	Journal of Clinical Orthopaedics and Trauma	2019	12/3/2015	Y	Y	Y	Y	Y
MicroRNA-28-5p regulates glioma cell proliferation, invasion and migration by targeting SphK1	Department of Neurosurgery, Gansu Provincial Hospital, Lanzhou, China; Department of Neurosurgery, Second Affiliated Hospital of Lanzhou University, Lanzhou, China	European Review for Medical and Pharmacological Sciences	2020	8/1/2019	Y	Y	Y	Y	Y
Two new metal coordination polymers: anticancer activity in endometrial carcinoma	Department of Gynaecology and Obstetrics, The First Affiliated Hospital, College of Clinical Medicine of Henan University of Science and Technology, Luoyang, China	Inorganic and Nano-Metal Chemistry	2023	11/22/2018	Y	Y	Y	Y	Y
Decreased expression of tumor suppressive miR-874 and its clinical significance in human osteosarcoma	Department of Orthopedics, Yidu Central Hospital of Weifang, Weifang, Shandong, China; Department of Orthopedics, The People's Hospital of Linqu, Weifang, Shandong, China; Department of Surgery, Health Center in Sitou Town, Weifang, Shandong, China; Department of Oncology, Qingzhou Chinese Medicine Hospital, Qingzhou, Shandong, China; Department of Orthopedics, The People's Hospital of Weifang, S…	Genetics and Molecular Research (GMR)	2016	12/28/2015	Y	Y	Y	Y	Y
Melatonin inhibits the inflammation and apoptosis in rats with diabetic retinopathy via MAPK pathway	Department of Ophthalmology, the Second Hospital of Dalian Medical University, Dalian, China; Department of Ophthalmology, Zhongshan Ophthalmic Center, Sun Yat-Sen University, Guangzhou, China; Dalian Medical University, Dalian, China	European Review for Medical and Pharmacological Sciences	2020	8/1/2019	N	N	N	N	Y
Treatment of basal cell carcinoma using photodynamic therapy and local application of the photosensitizer photolon	Moscow Regional Research Clinical Institute. M.F. Vladimirsky (Moscow); National Medical Research Center of Radiology of the Ministry of Health of Russia (Moscow); MRRC im. A.F. Tsyba - branch of the FSBI NMIRTS of the Ministry of Health of Russia , Medical Radiological Research Center, Obninsk, National Medical Research Center of Radiology of the Ministry of Health of Russia (Moscow);	Radiation and Risk (Bulletin of the National Radiation-Epidemiological Register) (Радиация И Риск (Бюллетень Национального Радиационно-Эпидемиологического Регистра))	2019	1/1/2015	Y	Y	Y	Y	N
CDP/cut is an osteoblastic coactivator of the vitamin D receptor (VDR)	Teijin Institute for Bio-Medical Research, Teijin Pharma, Ltd., Tokyo, Japan Institute of Molecular and Cellular Biosciences, University of Tokyo, Tokyo, Japan ERATO, Japan Science and Technology, Saitama, Japan	Journal of Bone and Mineral Research: the Official Journal of the American Society for Bone and Mineral Research	2013	12/11/2009	Y	Y	Y	Y	Y
Norms for the Korean version of the Harvard Group Scale of Hypnotic Susceptibility, Form A	Pyun Neuropsychiatric Clinic, Gangnamgu, Seoul, Korea	The International Journal of Clinical and Experimental Hypnosis	2011	1/1/2009	Y	Y	Y	Y	N
De novo Cancers Following Liver Transplantation: A Single Center Experience in China	Division of Hepatobiliary and Pancreatic Surgery, Department of Surgery, First Affiliated Hospital, School of Medicine, Zhejiang University, Hangzhou, China; Key Laboratory of Combined Multi-Organ Transplantation, Ministry of Public Health, First Affiliated Hospital, School of Medicine, Zhejiang University, Hangzhou, China; Key Laboratory of Organ Transplantation, Zhejiang Province, Hangzhou, Chi…	PLoS One	2019	1/24/2014	Y	Y	Y	Y	Y
The relationship between autism symptom severity and sleep problems: Should bidirectionality be considered?	Louisiana State University, USA;	Research in Autism Spectrum Disorders	2023	12/31/2013	Y	Y	Y	Y	Y
Aspergillus fumigatus occupational exposure in waste sorting and incineration plants	Unavailable	Journal of the Air & Waste Management Association	2016	8/13/2014	Y	Y	Y	Y	Y
Neurocysticercosis in patients presenting with epilepsy at St Elizabeth's Hospital, Lusikisiki	Dora Nginza Hospital, Port Elizabeth Eastern Cape, South Africa; St Elizabeth's Hospital, Lusikisiki, Eastern Cape, South Africa	South African Medical Journal: Suid-Afrikaanse Tydskrif vir Geneeskunde	2010	8/1/2009	Y	Y	Y	Y	Y
Possible involvement of Escherichia coli 23S ribosomal RNA in peptide bond formation	Department of Chemistry & Biotechnology, Graduate School of Engineering, University of Tokyo, 7-3-1 Hongo, Bunkyo-ku, Tokyo 113, Japan	RNA	1999	3/1/1998	Y	Y	Y	Y	Y
Knockdown of ADAM10 inhibits migration and invasion of fibroblast-like synoviocytes in rheumatoid arthritis	Department of Radiology, The First Teaching Hospital of Jilin University, Changchun, Jilin 130021, P.R. China; Department of Engineering Mechanics, Jilin University, Changchun, Jilin 130021, P.R. China; Department of Orthopaedics, The Third Teaching Hospital of Jilin University, Changchun, Jilin 130033, P.R. China;	Molecular Medicine Reports	2022	7/1/2015	Y	Y	Y	Y	Y
Emotional intelligence: Is it a missing ingredient in pharmacy education?	Bernard J. Dunn School of Pharmacy, Shenandoah University	American Journal of Pharmaceutical Education	2004	2/1/2004	Y	Y	Y	Y	Y
The Longitudinal Incidence of Human Papillomavirus Vaccination in Spanish Primary Care in the First 6 Years After Approval	Division of Pharmacoepidemiology and Pharmacovigilance, Spanish Agency of Medicines and Medical Devices (AEMPS), Madrid, Spain;	Pharmaceutical Medicine	2019	3/2/2019	Y	Y	Y	Y	Y
Alloreactivity and association of human natural killer cells with the major histocompatibility complex	Unit of Emerging and Re-Emerging Diseases, Retrovirology, and Parasitology, International Center for Medical Research (CIRMF), Franceville, Gabon	Clinical and Diagnostic Laboratory Immunology	2005	3/1/1999	Y	Y	Y	Y	Y
Cancer-associated fibroblasts promote renal cell carcinoma progression	Department of Urology, Ren Ji Hospital, School of Medicine, Shanghai Jiaotong University, Shanghai;	Tumor Biology (Tumour Biology) - Official Journal of the International Society of Oncology and BioMarkers (ISOBM)	2017	1/23/2015	Y	Y	Y	Y	Y
A rabbit model for human cytomegalovirus-induced chorioretinal disease	Schepens Eye Research Institute, Department of Ophthalmology, Boston, MA, USA	The Journal of Infectious Diseases	1998	8/1/1993	Y	Y	Y	Y	Y
PKM2 overexpression protects against 6-hydroxydopamine-induced cell injury in the PC12 cell model of Parkinson’s disease via regulation of the brahma-related gene 1/STAT3 pathway	The First Ward of Neurology Department, Kaifeng Central Hospital, Kaifeng 475000, Henan Province, China; The Second Ward of Neurology Department, Kaifeng Central Hospital, Kaifeng 475000, Henan Province, China; Department of Nursing, Kaifeng Central Hospital, No. 85 of Hedao Street, Kaifeng 475000, Henan Province, China;	RSC Advances	2021	5/14/2019	Y	Y	Y	Y	Y
Medication adherence and health belief model among hypertensive patients attending rural health centres of a tertiary care hospital in South India	Department of Community Medicine, KSHEMA, NITTE University, Mangalore, Karnataka, India	International Journal Of Community Medicine And Public Health	2017	4/1/2017	Y	Y	Y	Y	N
The Construction of Sports Health Management Model Based on Deep Learning	Institute of Sports and Health, Institute of Physical Education, Zhengzhou Shengda University, Zhengzhou, 450000 Henan, China; Zhengzhou Business School, Zhengzhou, 451200 Henan, China;	Applied Bionics and Biomechanics	2022	5/13/2022	Y	Y	Y	Y	N
Oncological Significance of WHO Histological Thymoma Classification. A Clinical Study Based on 286 Patients	Thoracic Surgery Study Group of Osaka University, Osaka, Japan; Division of General Thoracic Surgery, Department of Surgery, Interventional Medicine (E-1), Osaka University Graduate School of Medicine, Suita-City Osaka, Japan	The Japanese Journal of Thoracic and Cardiovascular Surgery: Official Publication of the Japanese Association for Thoracic Surgery (Nihon Kyobu Geka Gakkai Zasshi)	2003	10/4/2001	Y	Y	Y	Y	N
Transcriptional repressor Gfi1 integrates cytokine-receptor signals controlling B-cell differentiation	Department of Pediatric Hematology/Oncology, Hannover Medical School, Hannover, Germany	PLoS One	2012	3/21/2007	Y	Y	Y	Y	Y
Prediction of pre-term groups from EHG signals using optimal multi-kernel SVM	Department of Electronics and Telecommunication, MPGI School of Engineering, Nanded, Maharashtra, India; Department of Instrumentation Engineering, Government College of Engineering, Jalgaon, Maharashtra, India	Journal of Ambient Intelligence and Humanized Computing	2022	12/16/2019	Y	Y	Y	Y	N
Gastric and jejunal histopathological changes in patients undergoing bariatric surgery	Universidade Federal do Triangulo Mineiro (UFTM), Uberaba, MG, Brazil;	Arquivos de Gastroenterologia	2017	1/1/2017	Y	Y	Y	Y	N
Effect of betaine on the hepatic damage from orotic acid-induced fatty liver development in rats.	Technical Research Institute, Daesun Distilling Co., Ltd. , Busan , South Korea	Journal of Enzyme Inhibition and Medicinal Chemistry	2012	12/13/2011	Y	Y	Y	Y	Y
Which could be the anatomical variations of brachial plexus nerve disposition detected through echography? Descriptive study related to regional anaesthesia of the upper limb	Department of Anaesthesiology and Intensive Care, Prof. Dr. Agrippa Ionescu Clinical Emergency Hospital, Bucharest; Department of General Surgery, Prof. Dr. Agrippa Ionescu Clinical Emergency Hospital, Bucharest; Department of Radiology and Imaging, Prof. Dr. Agrippa Ionescu Clinical Emergency Hospital, Bucharest; Department of Anatomy, Faculty of Medicine, Titu Maiorescu University, Bucharest; F…	Romanian Journal of Functional & Clinical, Macro- & Microscopical Anatomy & of Anthropology	2018	4/1/2015	Y	Y	Y	Y	Y
Long noncoding RNA ZBED3-AS1 induces the differentiation of mesenchymal stem cells and enhances bone regeneration by repressing IL-1β via Wnt/β-catenin signaling pathway	Department of Orthopaedics, The First Affiliated Hospital of Anhui Medical University, Hefei, Anhui, P. R. China	Journal of Cellular Physiology	2022	3/28/2019	Y	Y	Y	Y	Y
Assessment of Serum Leptin and Resistin Levels in Association with the Metabolic Risk Factors of Pre- and Post-menopausal Rural Women in South India	Interdisciplinary School of Indian System of Medicine, SRM University, Kattankulathur 603203, Tamil Nadu, India; Faculty of Ayurveda, Institute of Medical Sciences, Banaras Hindu University, Varanasi 221005, Uttar Pradesh, India; National Facility for Tribal and Herbal Medicine, Institute of Medical Sciences, Banaras Hindu University, Varanasi 221005, Uttar Pradesh, India	Diabetes & Metabolic Syndrome	2015	10/1/2013	Y	Y	Y	Y	Y
Identification of Prognosis Biomarkers of Prostatic Cancer in a Cohort of 498 Patients from TCGA	Department of Urology, Sir Run Run Shaw Hospital, Medical College of Zhejiang University, Hangzhou, China;	Journal of Computational Biology	2020	12/16/2019	Y	Y	Y	Y	Y
Urine albumin/creatinine ratio as an early predictor of outcome in critically ill patients with sepsis	Department of Critical Care, Helwan University, Helwan, Egypt; Department of Internal Medicine, Assuit University, Assuit, Egypt; Department of Clinical Pathology, Helwan University, Helwan, Egypt	Research and Opinion in Anesthesia and Intensive Care	2019	12/13/2018	Y	Y	Y	Y	Y
Association between the ACE I/D gene polymorphism and T2DN susceptibility: The risk of T2DM developing into T2DN in the Asian population	Department of Nephrology, Central Hospital of Huizhou, China; Department of Nephrology, the Sixth Affiliated Hospital, Sun Yat-Sen University, China;	Journal of the Renin-Angiotensin-Aldosterone System(JRAAS)	2015	1/26/2015	Y	Y	Y	Y	Y
Patients' Feelings About Hand Washing, MRSA Status and Patient Information	University Hospital Birmingham Foundation Trust, Mindelsohn Way, Birmingham B15 2TH, UK	British Journal of Nursing	2007	6/1/2006	Y	Y	Y	Y	N
Self-limited focal epilepsy decreased regional brain activity in sensorimotor areas	Department of radiology, The First Affiliated Hospital of Bengbu Medical College, Anhui Key Laboratory of Digital Medicine and Intelligent Health, Bengbu, China; Department of Imaging Diagnosis, Medical Imaging College, Bengbu Medical College, Bengbu, China; Department of radiology, The Second Affiliated Hospital of Bengbu Medical College, Bengbu, China;	Acta Neurologica Scandinavica	2020	5/3/2020	Y	Y	Y	Y	Y
Green synthesis of silver nanoparticles for enhancing wound healing activity in rats	Department of Pharmaceutics, College of Pharmacy, Qassim University, Buraydah 51452, Al- Qassim, Saudi Arabia; Department of Pharmaceutics and Pharmaceutical Technology, Faculty of Pharmacy, Al Azhar University, Assiut 71524, Egypt; Department of Pharmaceutics, Faculty of Pharmacy, Sadat City University, Sadat City, Egypt; Department of Basic Medical Sciences, College of Medicine and Medical Scie…	Saudi Pharmaceutical Journal	2022	2/25/2022	Y	Y	Y	Y	Y
Possibilities of Application of Local-Regional Muscle Endurance and Its Efficiency in Training High Qualification Skiers	South Ural State University, Institute of Sports, Tourism and Service, Research Center of Sports Science	International Scientific Research Journal (Международный Научно-Исследовательский Журнал)	2020	5/1/2015	Y	Y	Y	Y	N
Morphofunctional and Psychoemotional Characteristics of Tubinated Children and Adolescents in the Conditions of Rehabilitation	Tyumen State University	Journal of Scientific Articles Health and Education in the XXI Century (Журнал Научных Статей Здоровье И Образование В XXI Веке)	2019	1/1/2016	Y	Y	Y	Y	Y
Hybrid optimization with cryptography encryption for medical image security in Internet of Things	Faculty of Computers and Information, Mansoura University, Mansoura, Egypt; School of Computing, Kalasalingam Academy of Research and Education, Krishnankoil, India; Department of Electronics and Instrumentation Engineering, B. S.Abdur Rahman Crescent Institute of Science and Technology, Chennai, India; Department of Information Systems, STMIK Pringsewu, Lampung, Indonesia; School of EEE, Sastra …	Neural Computing and Applications	2022	10/10/2018	Y	Y	Y	Y	Y
Decreased FKBP12.6 Expression and Enhanced Endothelin Receptor Signaling Associated With Arrhymogenesis in Myocardial Infarction Rats	Institute of Chinese Herb Medicine, College of Pharmaceutical Sciences, Zhejiang University, Hangzhou, Zhejiang, 310058, PRC, China; Centre of Medical Science Analysis, Dahe Clique, Hangzhou, Zhejiang, 310053, PRC, China;	Phytotherapy Research (PTR)	2008	6/20/2008	Y	Y	Y	Y	Y
P39/Tsugane Cells are a False Cell Line Contaminated with HL-60 Cells and are Not Suitable for Mechanistic Studies in Myelodysplastic Syndromes	Leukemia Group, Department of Hematological Malignancies, Dana-Farber Cancer Institute, Boston, MA, USA	Haematologica	2010	7/1/2010	Y	Y	Y	Y	Y
Green chemistry approach for efficient synthesis of schiff bases of Isatin derivatives and evaluation of their antibacterial activities	Department of Pharmaceutical Chemistry, Roland Institute of Pharmaceutical Sciences and Berhampur, Odisha 760010, India; University Institute of Pharmaceutical Sciences, UGC Centre of Advanced Study (CAS), Panjab University, Chandigarh 160014, India;	Journal of Nanoparticles	2015	1/12/2013	Y	Y	Y	Y	Y
Effect of Inhalational Anesthetics on Cytotoxicity and Intracellular Calcium Differently in Rat Pheochromocytoma Cells	Department of Anesthesiology, Union Hospital, Tongji Medical College, Huazhong University of Science and Technology, Wuhan, China; 2.Department of Anesthesiology, Third Hospital, Hebei Medical University, Shijiazhuang, China; 3.Department of Anesthesiology, The Second Hospital of Shandong University, Jinan, China	Journal of Huazhong University of Science and Technology. Medical sciences: Hua zhong ke ji da xue xue bao. Yi xue Ying De wen ban: Huazhong keji daxue xuebao. Yixue Yingdewen ban	2008	8/7/2007	Y	Y	Y	Y	Y
Endogenous IL-1R1 signaling is critical for cognate CD4+ T cell help for induction of in vivo type 1 and type 2 antipolysaccharide and antiprotein Ig isotype responses to intact Streptococcus pneumoniae, but not to a soluble pneumococcal conjugate vaccine	Department of Pathology, Uniformed Services University of the Health Sciences, Bethesda, MD, USA	The Journal of Immunology : Official Journal of the American Association of Immunologists	2011	11/1/2006	Y	Y	Y	Y	Y
Interests of Teenagers in Getting Information About a Healthy Lifestyle	Togliatti State University	The Azimuth of Scientific Research: Pedagogy and Psychology (Азимут Научных Исследований: Педагогика И Психология)	2019	1/1/2015	Y	Y	Y	Y	Y
Upregulation of miR-26b alleviates morphine tolerance by inhibiting BDNF via Wnt/β-catenin pathway in rats	Department of Anesthesiology, Pain and Perioperative Medicine, The First Affiliated Hospital of Zhengzhou University, No. 1, East Jianshe Rd, Zhengzhou, China; Department of Neurosurgery, The First Affiliated Hospital of Zhengzhou University, Zhengzhou, China;	RSC Advances	2021	12/11/2019	Y	Y	Y	Y	Y
Long non-coding RNA LINC01116 regulated miR-744-5p/SCN1B axis to exacerbate lung squamous cell carcinoma	Department of Radiation Oncology, The Fourth Hospital of Harbin Medical University, Haerbin, Heilongjiang, China; TOF-PET/CT/MR Center, The Fourth Hospital of Harbin Medical University, Haerbin, Heilongjiang, China;	Cancer Biomarkers	2020	8/3/2020	Y	Y	Y	Y	Y
Effects of welding pulse energy and fluoride ion on the cracking susceptibility and fatigue behavior of Nd:YAG laser-welded cast titanium joints	Faculty of Dentistry, School of Dentistry, National Yang-Ming University; Department of Dental Laboratory Technology, Central Taiwan University of Science and Technology; Institute of Oral Materials Science, Chung Shan Medical University; Department of Dental Laboratory Technology, Shu-Zen College of Medicine and Management; Graduate Institute of Dental Sciences, Kaohsiung Medical University;	Dental Materials Journal	2013	3/1/2006	Y	Y	Y	Y	N
Modeling of cerebral aneurysm using equivalent electrical circuit (Lumped Model)	Department of Mechanical Engineering, Iran University of Science and Technology, Tehran, Iran; Department of Biomechanics, Science and Research Branch, Islamic Azad University, Tehran, Iran; Tissue Engineering and Biomaterials Division, National Institute of Genetic Engineering and Biotechnology, Tehran, Iran;	Perfusion	2015	7/25/2013	Y	Y	Y	Y	Y
Intraoperative blood salvage during liver transplantation in patients with hepatocellular carcinoma: efficiency of leukocyte depletion filters in the removal of tumor cells	Department of General Surgery, Key Laboratory of Multi-organ Transplantation of Ministry of Public Health, the First Affiliated Hospital, School of Medicine, Zhejiang University, Hangzhou, P.R. China	Transplantation	2019	3/27/2008	Y	Y	Y	Y	Y
High Mobility Group Box-1 Promotes the Proliferation and Migration of Hepatic Stellate Cells via TLR4-Dependent Signal Pathways of PI3K/Akt and JNK	Department of Gastroenterology, Zhongshan Hospital, Fudan University, Shanghai, China; Department of Gastroenterology, Tongji Hospital, Tongji University, Shanghai, China; Biomedical Research Center, Zhongshan Hospital, Fudan University, Shanghai, China;	PLoS One	2019	5/16/2013	Y	Y	Y	Y	Y
Meditation-induced states predict attentional control over time	Leiden University, Cognitive Psychology Unit & Leiden Institute for Brain and Cognition, Leiden, The Netherlands; University of Amsterdam, Faculty of Social and Behavioural Sciences, Programme group Work and Organizational Psychology, Amsterdam, The Netherlands;	Consciousness and Cognition	2015	8/28/2015	Y	Y	N	N	N
Google’s new AI technology detects cardiac issues using retinal scan	Prasad V. Potluri, Siddhartha Institute of Technology, Kanuru, Vijayawada, Andhra Pradesh, India; Instrumentation and Control Engineering, Srisairam Engineering College, Chennai, India; Department of Information Technology, Kannur University, Campus Mangattuparamba, Kannur, Kerala, India; School of Computer Science and Artificial Intelligence, SR University, Warangal, Telangana, India; School of …	Applied Nanoscience	2022	2/11/2022	Y	Y	Y	Y	Y
Knockdown of long noncoding RNA DLX6-AS1 inhibits migration and invasion of thyroid cancer cells by upregulating UPF1	Department of Head and Neck Cancer Radiation Therapy, Harbin Medical University Cancer Hospital, Harbin, China; The Biotherapy Center, Harbin Medical University Cancer Hospital, Harbin, China; Department of Head and Neck Surgery, Harbin Medical University Cancer Hospital, Harbin, China; The First Department of Thorax Cancer Radiation Therapy, Harbin Medical University Cancer Hospital, Harbin, Chi…	European Review for Medical and Pharmacological Sciences	2020	12/1/2019	Y	Y	Y	Y	Y
Azadirachtin interacts with retinoic acid receptors and inhibits retinoic acid-mediated biological responses	Laboratory of Immunology, Centre for DNA Fingerprinting and Diagnostics, Nampally, Hyderabad 500001, India; Department of Biochemistry, Sri Krishnadevaraya University, Anantapur 515003, India	The Journal of Biological Chemistry	2013	2/11/2011	Y	Y	Y	Y	Y
COVID-19 pandemic and unemployment rate: A hybrid unemployment rate prediction approach for developed and developing countries of Asia	School of Information Engineering, Huanghuai University, Henan, China; Department of Mathematics and Statistics, Hazara University Mansehra, Dhodial, Pakistan; School of Statistics, Jiangxi University of Finance and Economics, Nanchang, 330013, China; Department of Computer Science and Information, College of Science At Zulfi, Majmaah University, PO Box 66, Al-Majmaah, 11952, Saudi Arabia; Depart…	Soft Computing	2022	5/19/2021	Y	Y	Y	Y	Y
Optimization model design of cross-border e-commerce transportation path under the background of prevention and control of COVID-19 pneumonia	Xinjiang University of Finance and Economics, Urumqi, 830012, China;	Soft Computing	2022	3/6/2021	Y	Y	Y	Y	Y
Association between Medicare accountable care organization implementation and spending among clinically vulnerable beneficiaries	The Dartmouth Institute for Health Policy & Clinical Practice, Geisel School of Medicine at Dartmouth, Lebanon, New Hampshire; Norris Cotton Cancer Center, Manchester, New Hampshire; The Dartmouth Institute for Health Policy & Clinical Practice, Department of Biomedical Data Science, Geisel School of Medicine at Dartmouth, Lebanon, New Hampshire;	JAMA Internal Medicine	2017	6/20/2016	Y	Y	Y	Y	Y
LncRNA NEAT1 inhibition upregulates miR-16-5p to restrain the progression of sepsis-induced lung injury via suppressing BRD4 in a mouse model	Department of Emergency, the First People's Hospital of Yunnan Province, Kunming, 650032 Yunnan, China; The Affiliated Hospital of Kunming University of Science and Technology, Kunming, 650032 Yunnan, China	International Immunopharmacology	2021	5/4/2021	Y	Y	Y	Y	Y
Inflammation of the hypothalamus leads to defective pancreatic islet function	Laboratory of Cell Signaling and the Departments of Physiology and Biophysics and Nursing, University of Campinas, Sao Paulo;Department of Surgery, University of Sao Paulo-Ribeirao Preto, Sao Paulo;	The Journal of Biological Chemistry	2016	1/21/2011	Y	Y	Y	Y	N
Are circulating adhesion molecules specifically changed in cardiac surgical patients	Department of Anesthesiology and Intensive Care Medicine, Justus-Liebig-University Giessen, Giessen, Germany;	The Annals of Thoracic Surgery	2021	3/1/1998	Y	Y	Y	Y	Y
Long non-coding RNA PVT1 functions as an oncogene in ovarian cancer via upregulating SOX2	Department of Obstetrics and Gynecology, Wujin Hospital of Traditional Chinese Medicine Affiliated to Nanjing University of Chinese Medicine, Changzhou, China; Department of Obstetrics and Gynecology, Affiliated Jiangyin Hospital of South-East University, Jiangyin, China	European Review for Medical and Pharmacological Sciences	2020	11/1/2018	Y	Y	Y	Y	Y
Are There Gender Differences Among Leaders of Regional Orthopaedic Societies of the United States?	Department of Orthopaedic Surgery, Wake Forest School of Medicine, Winston-Salem, NC, USA; Medical Center Blvd, 4 Watlington Hall, Winston-Salem, NC 27157 USA;	Clinical Orthopaedics and Related Research	2020	8/30/2019	Y	Y	Y	Y	Y
Studies on Signal Transduction Mechanism of Alcohol-induced Neuronal Cell Death and Protective Effect	Department of Anatomy, College of Medicine, Chung-Ang University, Korea; Department of Environmental and Health Chemistry, College of Pharmacy, Chung-Ang University, Korea; Department of Neuropsychiatry, College of Medicine, Seoul National University, Seoul Municipal Boramae Hospital, Korea; Department of Neurosurgery, College of Medicine, Seoul National University, Seoul Municipal Boramae Hospit…	Korean Journal of Physical Anthropology	2020	3/1/2004	Y	Y	Y	Y	Y
Reduced beta 2 glycoprotein I improve diabetic nephropathy via inhibiting TGF-beta1-p38 MAPK pathway	2011 Collaborative Innovation Center of Tianjin for Medical Epigenetics, The Key Laboratory of Hormones and Development (Ministry of Health), Metabolic Diseases Hospital & Tianjin Institute of Endocrinology, Tianjin Medical University, Tianjin 300070, China	International Journal of Clinical and Experimental Medicine	2015	3/1/2015	Y	Y	Y	Y	N
Study on Toll-Like Receptor 2-Mediated Inflammation-Induced Familial Hypertension Combined with Hyperlipemia and Its Mechanism	Department of Cardiovascular Medicine, The First Affiliated Hospital of Qiqihar Medical University, Qiqihar 161041, China; Department of General Practice, The First Affiliated Hospital of Qiqihar Medical University, Qiqihar 161041, China;	Journal of Healthcare Engineering	2023	1/5/2022	Y	Y	Y	Y	N
Long non-coding RNA PVT1 regulates glioma proliferation, invasion, and aerobic glycolysis via miR-140-5p	Department of Anatomy, Histology and Embryology, School of Basic Medical Sciences, Ningxia Medical University, Yinchuan, Ningxia, P.R. China, School of Nursing, Hunan University of Chinese Medicine, Changsha, Hunan, P.R. China; Ningxia Key Laboratory of Cerebrocranial Diseases, Yinchuan, Ningxia, P.R. [China]	European Review for Medical and Pharmacological Sciences	2020	1/1/2020	Y	Y	Y	Y	Y
Attitudes on intimate touch during nursing care in China	Department of Sports Medicine Service, Beijing Jishuitan Hospital, Beijing, China;	International Journal of Nursing Practice	2017	8/15/2013	Y	Y	Y	Y	Y
Preference for immediate reinforcement over delayed reinforcement: relation between delay discounting and health behavior	Department of Psychology, West Virginia University, 53 Campus Drive, 1212 Life Sciences Building, Morgantown, WV 26505, USA.	Journal of Behavioral Medicine	2014	2/7/2012	Y	Y	Y	Y	N
In-hospital cerebrovascular complications following orthotopic liver transplantation: A retrospective study	Department of Neurology and Stroke Centre, First Affiliated Hospital, Sun Yat-Sen University, No. 58 Zhongshan Road 2, Guangzhou, 510080, P.R. China; Department of Organ Transplantation, First Affiliated Hospital, Sun Yat-Sen University, No. 58 Zhongshan Road 2, Guangzhou, 510080, P.R. China; Department of Neurology and Stroke Centre, First Affiliated Hospital, Guangxi Medical University, No. 23,…	BMC Neurology	2021	12/22/2008	Y	Y	Y	Y	Y
MicroRNA-124 inhibits proliferation and metastasis of esophageal cancer via negatively regulating NRP1	Department of Oncology, Qilu Hospital of Shandong University, Jinan, China; Department of Radiotherapy, The Affiliated Yantai Yuhuangding Hospital of Qingdao University, Yantai, China;	European Review for Medical and Pharmacological Sciences	2021	7/1/2018	Y	Y	Y	Y	Y
External Qi of Yan Xin Qigong induces G2/M arrest and apoptosis of androgen-independent prostate cancer cells by inhibiting Akt and NF- B pathways	Institute of Chongqing Traditional Chinese Medicine, Chongqing, China; New Medical Science Research Institute, New York, NY, USA; Brigham and Women’s Hospital, Harvard Medical School, Boston, MA, USA; McMaster University, Hamilton, ON, Canada; Dana-Farber Cancer Institute, Harvard Medical School, Boston, MA, USA;	Molecular and Cellular Biochemistry	2021	12/16/2007	Y	Y	Y	Y	Y
Test-Retest Reliability of Dynamic Balance Performance-Based Measures Among Adults With a Unilateral Lower-Limb Amputation	Department of Physical Therapy, Delaware Limb Loss Studies, University of Delaware, Newark, DE; Laboratory of Biomechanics and Clinical Epidemiology, PAIFIT Research Group, Universidade Estadual de Londrina, Londrina, PR, Brazil; Biomechanics and Movement Science PhD Program, University of Delaware, Newark, DE; Independence Prosthetics-Orthotics, Inc, Newark, DE;	PM&R	2019	3/7/2019	Y	Y	Y	Y	N
Lobectomy after three-dimensional computed tomography of the pulmonary artery	Cardiothoracic Department, Medical University of Alexandroupolis, Greece; Cardiothoracic Department, St. Luke's Hospital, Thessaloniki, Greece;	Asian Cardiovascular & Thoracic Annals	2017	4/2/2014	Y	Y	Y	Y	Y
The effect of cyclooxygenase-2 inhibition on analgesia and spinal fusion	Baystate Medical Center and Tufts University School of Medicine, 759 Chestnut Street, Springfield, MA 01199, USA; Southern Orthopaedic Sports Medicine and Parkridge Surgery Center, 1718 St. Julian Place, Columbia, SC 29204, USA	The Journal of Bone and Joint Surgery	2009	3/1/2005	N	N	N	N	N
Regulation of NF-kappaB circuitry by a component of the nucleosome remodeling and deacetylase complex controls inflammatory response homeostasis	Department of Biochemistry and Molecular Biology, The George Washington University Medical Center, Washington, D.C. 20037; Departments of Molecular and Cellular Oncology and Genetics, The University of Texas M.D. Anderson Cancer Center, Houston, Texas 77030;	The Journal of Biological Chemistry	2017	6/2/2010	Y	Y	Y	Y	Y
MicroRNA miR-133 Represses HERG K+ Channel Expression Contributing to QT Prolongation in Diabetic Hearts	Research Center, Montreal Heart Institute, Montreal, Quebec H1T1C8, Canada; Department of Medicine, University of Montreal, Montreal, Quebec H3C3J7, Canada; Department of Pharmacology (State-Province Key Laboratories of Biomedicine-Pharmaceutics), Harbin Medical University, Harbin, Heilongjiang 150086, China; Institute of Cardiovascular Research, Harbin Medical University, Harbin, Heilongjiang 15…	The Journal of Biological Chemistry	2011	4/27/2007	Y	Y	Y	Y	Y
Silencing Alpha-Fetoprotein Inhibits VEGF and MMP-2/9 Production in Human Hepatocellular Carcinoma Cell	The Second Hospital of Lanzhou University, Key Laboratory of Digestive System Tumors, Gansu Province, Lanzhou, Gansu Province, China; Special Minimally Invasive Surgery, the First Hospital of Lanzhou University, Hepatopancreatobiliary Surgery Institute of Gansu Province, Clinical Medical College Cancer Center of Lanzhou University, Lanzhou, Gansu, China; The Second Department of General Surgery, …	PLoS One	2020	2/28/2014	Y	Y	Y	Y	Y
Long non-coding RNA LINP1 induces tumorigenesis of Wilms' tumor by affecting Wnt/β-catenin signaling pathway`	Department of Pediatrics, Jining No. 1 People's Hospital, Jining, China	European Review for Medical and Pharmacological Sciences	2021	7/1/2019	Y	Y	Y	Y	Y
Genistein mediated histone acetylation and demethylation activates tumor suppressor genes in prostate cancer cells	Department of Urology, Veterans Affairs Medical Center and University of California, San Francisco, San Francisco, CA; Department of Urology, Shimane University School of Medicine, Izumo, Japan;	International Journal of Cancer	2017	4/22/2008	Y	Y	Y	Y	Y
Evaluation of Blood Glucose Meter Efficacy in an Antenatal Diabetes Clinic	Department of Diabetes, Endocrinology & Metabolism, Royal North Shore Hospital, St Leonards, Sydney, New South Wales, Australia; Northern Clinical School, University of Sydney, Royal North Shore Hospital, St Leonards, New South Wales, Australia; Pathology North (Northern Sydney), Chemical Pathology, Royal North Shore Hospital, St Leonards, Sydney, New South Wales, Australia.	Diabetes Technology & Therapeutics	2017	2/3/2016	Y	Y	Y	Y	N
Evaluation of procalcitonin (PCT) as a marker of infection in early post living donated liver transplant period	ICU Fellow in National Hepatology and Tropical Medicine Research Institute (NHTNMRI), Cairo, Egypt; Lecturer in faculty of medicine Ain Shams University, Egypt; Assistant professor in faculty of medicine Ain Shams University, Egypt; Lecturer biostatistics and cancer epidemiology in National Cancer Institute, Cairo University, Egypt	Journal of Liver Transplantation	2022	11/5/2021	Y	Y	Y	Y	Y
The impact of anesthesiologists on coronary artery bypass graft surgery outcomes	Department of Anesthesiology, University of Rochester School of Medicine, Rochester, New York, USA; Department of Public Health Sciences, University of Rochester School of Medicine, Rochester, New York, USA; RAND Health, RAND, Boston, Massachusetts, USA; F. Edward Hebert School of Medicine, Uniformed Services University of the Health Sciences, Bethesda, Maryland, USA; School of Public Health, Uni…	Anesthesia & Analgesia	2016	3/1/2015	Y	Y	Y	Y	N
Acinetobacter baumannii: pathogenecity, virulence factors and their correlation with adherence and invasion	King Saud University;	Reviews in Medical Microbiology	2015	1/1/2015	Y	Y	Y	Y	Y
Effect of Respiratory Training Combined with Core Muscle Training on the Overall Motor Function and Activities of Daily Living of Patients with Early and Midterm Stroke	Department of Rehabilitation Medicine, Hengshui People’s Hospital, Hengshui 053000, Hebei, China; 2Department of Emergency, Hengshui People’s Hospital, Hengshui 053000, Hebei, China;	Journal of Healthcare Engineering	2022	1/7/2022	N	N	N	Y	N
Adoptively Transferred ex Vivo Activated Memory T Cells with Cyclophosphamide: Effective Tumor-Specific Chemoimmunotherapy of Advanced Metastatic Murine Melanoma and Carcinoma	Divisions of Hematology and Neoplastic Diseases, Department of Medicine, The Mount Sinai School of Medicine of the City University of New York, New York City, New York, USA Division of Pediatric Hematology-Oncology, Department of Pediatrics, Boston City Hospital and Boston University School of Medicine, Boston, Massachusetts, Newton, Massachusetts, USA Odyssey Therapeutics, Cambridge, Massachuset…	Clinical Immunology and Immunopathology	1998	7/1/1995	Y	Y	Y	Y	Y
The state of the autonomic nervous system in pregnant women with neurocirculatory dystonia during physical rehabilitation	Tajik State Medical University named after Abu Ali Ibn Sina (Dushanbe);	Bulletin of Avicenna (Вестник Авиценны)	2019	1/1/2015	Y	Y	Y	Y	Y
Is early intervention using Mansoura-VV uterine compression sutures an effective procedure in the management of primary atonic postpartum hemorrhage: a prospective study	Department of Obstetrics and Gynecology, Mansoura University, Mansoura, 35511, Egypt; Department of Medical Biochemistry, Mansoura University, Mansoura, Egypt; Department of Anesthesia, Mansoura University, Mansoura, Egypt;	BMC Pregnancy and Childbirth	2023	5/31/2017	Y	Y	Y	Y	N
Novel Piperazine Core Compound Induces Death in Human Liver Cancer Cells: Possible Pharmacological Properties	Department of Pharmacology, Faculty of Medicine, University of Malaya, 50603 Kuala Lumpur, Malaysia; Department of Molecular Medicine, Faculty of Medicine, University of Malaya, 50603 Kuala Lumpur, Malaysia; University of Malaya Centre for Proteomics Research, Faculty of Medicine, University of Malaya, 50603 Kuala Lumpur, Malaysia; Drug and research unit, Department of Pathology, Hospital Kuala L…	Scientific Reports	2016	10/1/2015	Y	Y	Y	Y	Y
Association of cytokine gene polymorphisms with psoriasis in cases from the Nile Delta of Egypt	College of Medicine, Qassim University, Qassim, Saudi Arabia;Genetics Unit, Children Hospital, Mansoura University, Mansoura, Egypt; Zoology Department, Faculty of Science, Mansoura University, Mansoura, Egypt; Genetics Unit, Children Hospital, Mansoura University, Mansoura, Egypt	Acta Dermatovenerologica Alpina, Pannonica et Adriatica	2013	9/1/2009	Y	Y	Y	Y	Y
Activation of peroxisome proliferator-activated receptor beta/delta induces lung cancer growth via peroxisome proliferator-activated receptor coactivator gamma-1alpha	Division of Pulmonary, Allergy and Critical Care Medicine, Department of Medicine, Emory University School of Medicine, Atlanta, Georgia; Department of Obstetrics and Gynecology, West China Second University Hospital, Sichuan University, Chengdu, China; Atlanta VeteransAffairs Medical Center, Atlanta, Georgia;	American Journal of Respiratory Cell and Molecular Biology	2012	3/1/2009	Y	Y	Y	Y	N
A Posterior TAP Block Provides More Effective Analgesia Than a Lateral TAP Block in Patients Undergoing Laparoscopic Gynecologic Surgery: A Retrospective Study	Department of Anesthesiology, Showa University Hospital, 1-5-8 Hatanodai, Shinagawa-ku, Tokyo, 142-8666, Japan;	Anesthesiology Research and Practice	2022	1/28/2016	Y	Y	Y	Y	N
Common Colds. Causes, Potential Cures, and Treatment	Royal Alexandra Hospital, Edmonton, Canada	Canadian Family Physician Médecin de Famille Canadien	2010	10/1/1993	Y	Y	Y	Y	Y
Treatment with metallothionein prevents demyelination and axonal damage and increases oligodendrocyte precursors and tissue repair during experimental autoimmune encephalomyelitis	Department of Medical Anatomy, The Panum Institute, University of Copenhagen, Copenhagen, Denmark; Institute of Neurosciences and Department of Cellular Biology, Physiology and Immunology, Autonomous University of Barcelona, Bellaterra, Barcelona, Spain;	Journal of Neuroscience Research	2019	4/8/2003	Y	Y	Y	Y	N
Discovery of (E)-N-(4-cyanobenzylidene)-6-fluoro-3-hydroxypyrazine-2-carboxamide (cyanorona-20): the first potent and specific anti-COVID-19 drug	Dr. Amgad Rabie’s Research Lab. for Drug Discovery (DARLD), Mansoura, Egypt;	Chemical Papers	2022	5/16/2021	Y	Y	Y	Y	Y
Minimally-aggressive Gestational Trophoblastic Neoplasms	USA hCG Reference Service, Albuquerque NM 87109, USA	Gynecologic Oncology	2013	10/18/2011	Y	Y	Y	Y	Y
Identifying brain abnormalities from electroencephalogram using evolutionary gravitational neocognitron neural network	Department of Electrical and Electronics Engineering, N.S.N. College of Engineering and Technology, Karur, India; Department of Electronics and Communication Engineering/Centre for Interdisciplinary Research, Karpagam Academy of Higher Education, Coimbatore, India; Faculty of Information and Communication Technology, Universiti Teknikal Malaysia, Melaka, Malaysia; Department of Physics, Anna Univ…	Multimedia Tools and Applications	2022	2/12/2019	Y	Y	Y	Y	Y
Laparoscopic segmental resection for infiltrating endometriosis of the rectosigmoid colon: a preliminary report	Center for Special Pelvic Surgery, Atlanta, Georgia, USA; Department of Obstetrics and Gynecology, Mercer University School of Medicine, Macon, Georgia, USA;	Surgical Laparoscopy, Endoscopy & Percutaneous Techniques	2001	9/1/1992	Y	Y	Y	Y	Y
Transcriptome profile alterations in asthenozoospermic and idiopathic infertile spermatozoa uncovered by microarray.	Division of Endocrinology, Central Drug Research Institute (Council of Scientific and Industrial Research), Lucknow, India; Department of Biochemistry, Chhatrapati Shahuji Maharaj Medical University, Lucknow, India; IVF Department, Ajanta Hospitals and IVF Centre Pvt. Ltd., Lucknow, India; Department of Urology, Chhatrapati Shahuji Maharaj Medical University, Lucknow, India	Journal of Assisted Reproduction and Genetics	2013	12/18/2012	Y	Y	Y	Y	Y
Delivery outcome after trial of labor in nulliparous women over 40 years of age - a population-based study	University of Gothenburg	Acta Obstetricia et Gynecologica Scandinavica	2018	5/17/2018	Y	Y	Y	Y	N
Resveratrol and Black Tea Polyphenol Combination Synergistically Suppress Mouse Skin Tumors Growth by Inhibition of Activated MAPKs and p53	Proteomics Laboratory, Indian Institute of Toxicology Research, Council of Scientific and Industrial Research (CSIR), Uttar Pradesh, India;	PLoS One	2019	8/26/2011	Y	Y	Y	Y	Y
Aberrant mannosylation profile and FTX/miR-342/ALG3-axis contribute to development of drug resistance in acute myeloid leukemia	College of Laboratory Medicine, Dalian Medical University, Dalian 116044 Liaoning Province, China; Department of Clinical Laboratory, the First Affiliated Hospital of Dalian Medical University, Dalian 116011 Liaoning Province, China;	Cell Death & Disease	2020	6/7/2018	Y	Y	Y	Y	Y
Therapy with blood products	Interdisziplin?re Internistische Intensivmedizin, Zentrum für H?mostaseologie, Universit?tsklinikum Leipzig, Leipzig, Deutschland	Notfall & Rettungsmedizin	2017	10/27/2016	Y	Y	Y	Y	N
Injectable hydrogel encapsulating Cu 2 MnS 2 nanoplates for photothermal therapy against breast cancer	Department of Medical Oncology, The Fifth Affiliated Hospital of Guangzhou Medical University, Guangzhou Medical University, Guangzhou, 510700, China; Key Laboratory of Molecular Target & Clinical Pharmacology, School of Pharmaceutical Sciences, Guangzhou Medical University, Guangzhou, 511436, China; Department of Biochemistry and Molecular Biology, Medical College of Shantou University, Shantou,…	Journal of Nanobiotechnology	2021	10/27/2018	Y	Y	Y	Y	Y
BCAR4 increase cisplatin resistance and predicted poor survival in gastric cancer patients	Department of Pharmacy, People’s Hospital of Yuxi City, Yuxi, Yunnan Province, China; The Seventh People’s Hospital of Chengdu, the Tumor Hospital of Chengdu, Sichuan Province, China; Physical Examination Centre, The Third Affiliated Hospital of Chongqing Medical University, Chongqing, China	European Review for Medical and Pharmacological Sciences	2021	9/1/2017	Y	Y	Y	Y	Y
Effects of Adipose Stem Cell-conditioned Medium on the Migration of Vascular Endothelial Cells, Fibroblasts and Keratinocytes	Department of Stomatology, Wuhan Union Hospital, Tongji Medical College, Huazhong University of Science and Technology, Wuhan, Hubei 430030, PR China;	Experimental and Therapeutic Medicine	2016	1/7/2013	Y	Y	Y	Y	Y
Endoscopy-based Decision is Sufficient for Predicting Completeness in Lateral Resection Margin in Colon Endoscopic Submucosal Dissection	Departments of Medicine, Sungkyunkwan University School of Medicine and Samsung Medical Center, Yongsan-gu, Seoul, Korea; Departments of Internal Medicine, Chung-Ang University College of Medicine and Chung-Ang University Yongsan Hospital, Yongsan-gu, Seoul, Korea	Digestion	2012	1/1/2012	Y	Y	Y	Y	Y
Pregnancy-related Mortality in Southern Nepal Between 2001 and 2006: Independent Estimates From a Prospective, Population-based Cohort and a Direct Sisterhood Survey	Department of International Health, Bloomberg School of Public Health, Johns Hopkins University, 615 North Wolfe Street, Room W5009, Baltimore, MD 21205, USA	American Journal of Epidemiology	2012	8/8/2010	Y	Y	Y	Y	Y
EEG Synchronization Evaluation: A New Diagnostic Tool for Predicting the Progression of Alzheimer's disease	Department of Endocrinology and Metabolism, The First Affiliated Hospital of Harbin Medical University, Harbin, China; Department of Neurology, The First Affiliated Hospital of Harbin Medical University, Harbin, China;	Clinical EEG and Neuroscience	2014	3/3/2014	Y	Y	Y	Y	Y
Correlation Between High-Density Lipoprotein and Monocyte Subsets in Patients with Stable Coronary Heart Disease	Department of Cardiology, The Affiliated Cardiovascular Hospital of Qingdao University, Qingdao, Shandong, China (mainland); Department of Cardiology, The Affiliated Hospital of Qingdao University, Qingdao, Shandong, China (mainland);	Medical Science Monitor: International Medical Journal of Experimental and Clinical Research	2016	6/2/2015	Y	Y	Y	Y	Y
In utero Exposure to Nicotine Containing Electronic Cigarettes Increases the Risk of Allergic Asthma in Female Offspring	University of Tasmania, Australia; Pharmacology, NIPER Guwahati, India; Respiratory Translational Research Group, School of Health Sciences, University of Tasmania, Australia; Medicine, Thomas Jefferson University, United States;	American Journal of Physiology - Lung Cellular and Molecular Physiology	2020	8/12/2020	Y	Y	Y	Y	N
Differential expression of the angiotensin-(1-12)/chymase axis in human atrial tissue	Division of Surgical Sciences, Wake Forest School of Medicine, Winston-Salem, NC, USA; Hypertension and Vascular Research Center, Wake Forest School of Medicine, Winston-Salem, NC, USA; Department of Physiology/Pharmacology, Wake Forest School of Medicine, Winston-Salem, NC, USA; Cardiothoracic Surgery, Wake Forest School of Medicine, Winston-Salem, NC, USA; Department of Anesthesiology, Wake For…	Therapeutic Advances in Cardiovascular Disease	2018	6/16/2015	Y	Y	Y	Y	Y
DNA from recombinogenic lambda bacteriophages generated by arl mutant of Escherichia coli is cleaved by single-strand-specific endonuclease S1	Departments of Chemistry and Biological Sciences, University of Maryland Baltimore County, Catonsville, Maryland 21228	PNAS: Proceedings of the National Academy of Sciences of the United States of America	1985	12/1/1979	Y	Y	Y	Y	Y
ADAMTS13 maintains cerebrovascular integrity to ameliorate Alzheimer-like pathology	Department of Translational Neuroscience, Jing'an District Centre Hospital of Shanghai, State Key Laboratory of Medical Neurobiology and MOE Frontiers Center for Brain Science, Institutes of Brain Science, Fudan University, Shanghai, China; High Magnetic Field Laboratory, Hefei Institutes of Physical Science, Chinese Academy of Sciences, Anhui, China; Neurodegenerative Disease Research Center, Sc…	PLoS One	2023	6/11/2019	Y	Y	Y	Y	Y
Identification of biological markers for better characterization of older subjects with physical frailty and sarcopenia	Gérontop?le, Centre Hospitalier Universitaire de Toulouse, Toulouse, France; Inserm UMR1027, Université de Toulouse III Paul Sabatier, Toulouse, France;	Translational Neuroscience	2020	3/17/2015	Y	Y	Y	Y	Y
Generation of Pluripotent Stem Cells from Adult Human Testis	Institute of Anatomy, Department of Experimental Embryology, Osterbergstrasse 3, 72074 Tubingen, Germany; Institute of Anatomy, Department of Cellular Neurobiology, Osterbergstrasse 3, 72074 Tubingen, Germany; Department of Urology, University Clinic Tubingen, Hoppe-Seyler-Strasse 3, Tubingen 72076, Germany; Institute of Anthropology and Human Genetics, Microarray Facility, University Clinic, Cal…	Nature	2014	9/18/2008	Y	Y	Y	Y	Y
Role of the NF-kB signaling cascade and NF-kB-targeted genes in failing human hearts	Department of Molecular Cardiology, NB 50, Cleveland Clinic Foundation, 9500 Euclid Avenue, Cleveland, OH, 44195, USA;	Journal of Molecular Medicine: continuation of Klinische Wochenschrift	2020	8/17/2005	Y	Y	Y	Y	Y
Research on the Oxidative Stress Response of Human Body Caused by Different Nutritional Supplements and the Improvement Effect of Exercise	College of P.E., Xuchang University, Xuchang 461000, Henan, China;	Computational Intelligence and Neuroscience	2022	6/8/2022	Y	Y	Y	Y	N
Effect of miR-26a on diabetic rats with myocardial injury by targeting PTEN	Department of Cardiovascular Medicine and Department of Neonatal Medicine, Wuhan Children’s Hospital (Wuhan Maternal and Child Healthcare Hospital), Tongji Medical College, Huazhong University of Science and Technology, Wuhan, China	European Review for Medical and Pharmacological Sciences	2020	8/1/2019	Y	Y	Y	Y	Y
MicroRNA-145 Inhibits the Activation of the mTOR Signaling Pathway to Suppress the Proliferation and Invasion of Invasive Pituitary Adenoma Cells by Targeting AKT3 in vivo and in vitro	Department of Neurosurgery, The First Affiliated Hospital of Xinjiang Medical University, Urumqi, People’s Republic of China;	OncoTargets and Therapy	2020	3/16/2017	Y	Y	Y	Y	Y
MTA1 Promotes Proliferation and Invasion in Human Gastric Cancer Cells	Digestive System Department, The People’s Hospital of Liaoning Province, Shenyang, Liaoning, People’s Republic of China; Department of Pathology, The People’s Hospital of Liaoning Province, Shenyang, Liaoning, People’s Republic of China	OncoTargets and Therapy	2017	7/20/2015	Y	Y	Y	Y	Y
Mechanism of Anti-proliferation Caused by YC-1, an Indazole Derivative, in Cultured Rat A10 Vascular Smooth-muscle Cells	Department of Pharmacology, Chang Gung Medical College, 259 Wen-Hwa 1st Road, Kwei-San, Tao-Yuan, Taiwan; Institute of Pharmaceutical Chemistry, China Medical College, Taichung; Pharmacological Institute, College of Medicine, National Taiwan University, Jen-Ai Road, Taipei, Taiwan;	Biochemical Journal	1998	3/15/1995	Y	Y	Y	Y	Y
Transcutaneous Oximetry: Normal Values for the Lower Limb	Emergency Department, The Townsville Hospital, Townsville, Queensland, School of Marine and Tropical Biology, James Cook University, Townsville, IMB 23, Emergency Department, 100 Angus Smith Drive, The Townsville Hospital, Douglas, Queensland, Australia; Hyperbaric Medicine Unit, The Townsville Hospital, Townsville, Australia; Mount Isa Centre for Rural and Remote Health, Faculty of Medicine, Hea…	Diving and Hyperbaric Medicine	2016	9/1/2014	Y	Y	Y	Y	Y
A Thought on Snoezelen Founder Ad Faerfur's Thoughts	Unknown	Human Life Culture Research	2021	1/1/2019	Y	Y	Y	Y	Y
Epidemiological evaluation of intraoperative antibiosis as a protective agent against endophthalmitis after cataract surgery	Clinical Epidemiology and Health Economy Unit Dresden University of Technology, Germany; University Eye Hospital, University of Mainz, Germany; University Eye Hospital, University of Bochum, Germany;	Pharmacoepidemiology and Drug Safety	2013	7/11/2006	Y	Y	Y	Y	Y
The Chemokine Receptor CXCR6 and its Ligand CXCL16 are Expressed in Carcinomas and Inhibit Proliferation	Divisions of Cell Biology, Radiotherapy,Experimental Therapy, and Molecular Biology, The Netherlands Cancer Institute, Amsterdam, the Netherlands	Cancer Research	2011	6/15/2008	Y	Y	Y	Y	Y
3?β?Εrythrodiol isolated from Conyza canadensis inhibits MKN?45 human gastric cancer cell proliferation by inducing apoptosis, cell cycle arrest, DNA fragmentation, ROS generation and reduces tumor weight and volume in mouse xenograft model	Department of Gastrointestinal Surgery, Shandong Tumor Hospital and Institute, Jinan, Shandong 250117, P.R. China; Department of Neurosurgery, Shandong Provincial Hospital Affiliated to Shandong University, Jinan, Shandong 250021, P.R. China;	Oncology Reports	2021	2/3/2016	Y	Y	Y	Y	Y
Elevated T Regulatory Cells in Long-Term Stable Transplant Tolerance in Rhesus Macaques Induced by Anti-CD3 Immunot oxin and Deoxyspergualin	Department of Surgery, Division of Transplant Immunology, University of Alabama, Birmingham, AL 35294, USA; National Institutes of Health, Laboratory of Molecular Biology, Bethesda, MD 20892, USA	The Journal of Immunology : Official Journal of the American Association of Immunologists	2006	12/15/2005	Y	Y	Y	Y	Y
Financial reporting quality in pandemic era: case analysis of Vietnamese enterprises	Faculty of Accounting and Auditing, University of Economics and Law, Ho Chi Minh City, Vietnam; Vietnam National University, Ho Chi Minh City, Vietnam; School of Accounting and Commercial Law, Victoria University of Wellington, Wellington, New Zealand	Journal of Sustainable Finance & Investment	2023	3/30/2021	Y	Y	Y	Y	Y
Identification of tumor antigens among the HLA peptidomes of glioblastoma tumors and plasma	Biology, Technion – Israel Institute of Technology, Haifa 32000, Israel; Rheumatology Unit Bnai Zion Medical Center, Haifa 31048, Israel; Hospital Universitario Central de Asturias, 33011 Oviedo, Asturias, Spain; Immatics Biotechnologies GmbH, Paul-Ehrlich-Str. 15,72076 Tuebingen, Germany; BioNTech AG, Holderlinstr. 8,55131 Mainz, Germany; Eberhard Karls Universit?t Tübingen, Department of Immuno…	Molecular and Cellular Proteomics	2019	11/1/2018	Y	Y	Y	Y	Y
Differential recruitment of methylated CpG binding domains by the orphan receptor GCNF initiates the repression and silencing of Oct4 expression	Department of Molecular and Cellular Biology, Baylor College of Medicine, Houston, Texas 77030;	Molecular and Cellular Biology	2009	10/9/2006	Y	Y	Y	Y	Y
Physical properties, mechanical behavior, and electron microscopy study of a new α-TCP block graft with silicon in an animal model	Department of Restorative Dentistry, Faculty of Medicine and Dentistry, University of Murcia, Spain; Department of Implant Dentistry, Faculty of Medicine and Dentistry, University of Murcia, Spain; Department of Prosthodontics and Digital Technologies, Stony Brook University, New York; Bioengineering Institute, Miguel Hernández University, Elche, Spain;	Journal of Biomedical Materials Research. Part A	2020	7/20/2012	N	Y	Y	N	N
Dual ACE-inhibition and Angiotensin II AT1 Receptor Antagonism with Curcumin Attenuate Maladaptive Cardiac Repair and Improve Ventricular Systolic Function After Myocardial Infarctionin Rat Heart	Department of Physiology, Shanxi Medical University, Taiyuan, Shanxi, China; Department of Internal Medicine, Mercer University School of Medicine, Macon, GA, USA; Cardiovascular Research Laboratory, Mercer University School of Medicine, Savannah, GA, USA	European Journal of Pharmacology	2015	1/5/2015	Y	Y	Y	Y	N
Road Safety and Driver's Physiological State	Kuban State Technological University (Krasnodar)	Student Forum (Студенческий Форум)	2018	1/1/2018	Y	Y	Y	Y	N
Drop Height Impacts the Lower Limb Elastic Energy’s Utilization for Male High Jumpers: A Experimental Research from Biomechanics	College of Physical Education, China University of Mining and Technology, Xuzhou 221116, China; Department of Medical Imaging, Xuzhou Medical University, Xuzhou 221004, China;	Applied Bionics and Biomechanics	2023	4/11/2022	Y	Y	Y	Y	N
Osteosynthesis Plate Removal: Patient Benefits and Burdens	Department of Oral and Maxillofacial Surgery, Medizinische Universit?t Innsbruck, Anichstra?e 35, 6020 Innsbruck, Austria; Department of Oral and Maxillofacial Surgery, Klinikum rechts der Isar, Technische Universit?t München, Ismaninger Str. 22, 81675 Munich, Germany	Applied Sciences	2020	3/6/2020	Y	Y	Y	Y	Y
Umbilical cord blood-based gene signatures related to prenatal major depressive disorder	Department of Psychology and Mental Health, Huaihe Hospital of Henan University, Kaifeng City, Henan Province; Department of Psychology and Mental Health, Second Affiliated Hospital of Lanzhou University, Lanzhou City, Gansu Province; Department of Neurology; Department of Respiratory and Critical Care Medicine, Huaihe Hospital of Henan University, Kaifeng City, Henan Province, China;	Medicine	2020	7/12/2019	Y	Y	Y	Y	Y
ANTI-HIV-1 Activities of Photodynamic Therapy Using Hematoporphyrin Monomethyl	Laser Medicine Laboratory, Department of Biomedical Engineering, Tianjin Medical University, Tianjin, China; Laboratory of Molecular Immunopharmacology, Key Laboratory of Animal Models and Human Disease Mechanisms, Kunming Institute of Zoology, Chinese Academy of Sciences, Kunming, Yunnan, China; Department of Heart Medicine, Tianjin First Center Hospital, Tianjin, China;	Photochemistry and Photobiology	2010	1/27/2010	Y	Y	Y	Y	Y
Regression Neural Network segmentation approach with LIDC-IDRI for lung lesion	ECE Department, Toc H Institute of Science and Technology, Arakkunnam, Kerala, India	Journal of Ambient Intelligence and Humanized Computing	2022	5/16/2020	Y	Y	Y	Y	Y
Genotyping of Tunisian azoospermic men with Sertoli cell-only and maturation arrest	Laboratory of Human Molecular Genetics, Faculty of Medicine, Sfax, Tunisia; Unite Cibles pour le Diagnostic et la Therapie, Centre de Biotechnologie de Sfax, Sfax, Tunisia; Unit of research US 17, CHU Hospital Habib Bourguiba, Sfax, Tunisia;	Andrologia	2018	7/6/2011	Y	Y	Y	Y	Y
Cochlear implant device activation after 7 days in cochlear implant recipients	Center of Otolaryngology of PLA, Navy General Hospital, Beijing, People’s Republic of China;	European Archives of Oto-Rhino-Laryngology	2019	9/17/2018	N	Y	Y	Y	N
Antisense oligonucleotides targeting midkine induced apoptosis and increased chemosensitivity in hepatocellular carcinoma cells	Huzhou Key Laboratory of Molecular Medicine, Huzhou Central Hospital, Huzhou, 313000, China; Department of General Surgery, Huzhou Central Hospital, Huzhou, 313000, China; Department of Pathology, Huzhou Central Hospital, Huzhou, 313000, China;	Acta Pharmacologica Sinica	2019	12/1/2006	Y	Y	Y	Y	Y
Myocardial temperature during cardiac operations: influence on right ventricular function	Department of Anesthesiology and Intensive Care Medicine, Justus-Liebig-University Giessen, Giessen, Federal Republic of Germany; Department of Cardiovascular Surgery, Justus-Liebig-University Giessen, Giessen, Federal Republic of Germany;	Journal of Thoracic and Cardiovascular Surgery	2021	10/1/1990	Y	Y	Y	Y	N
Structural and Functional State of the Cardiovascular System in Children with Bronchial Asthma	Tajik State Medical University named after Abu Ali Ibn Sina (Dushanbe)	Bulletin of Avicenna (Вестник Авиценны)	2019	1/1/2016	Y	Y	Y	Y	Y
Analysis of the causes of death in patients with severe skeletal polytrauma	Republican Clinical Hospital of the Ministry of Health of the Republic of Tatarstan (Kazan)	Practical Medicine (Практическая Медицина)	2019	6/15/2015	Y	Y	Y	Y	Y
Limb salvage: When, where, and how?	Department of Orthopaedic Oncology, Tata Memorial Hospital, Mumbai, Maharashtra, India	Indian Journal of Orthopaedics	2016	11/10/2014	Y	Y	Y	Y	Y
Gadolinium-Free Cardiac MR Stress T1-Mapping to Distinguish Epicardial From Microvascular Coronary Disease	Oxford Centre for Clinical Magnetic Resonance Research, Division of Cardiovascular Medicine, Radcliffe Department of Medicine, University of Oxford, Oxford, United Kingdom; Siemens Healthcare GmbH, Erlangen, Germany; Brigham and Women’s Hospital, Radiology, Cardiovascular Imaging, Boston, Massachusetts; Oxford Heart Centre, John Radcliffe Hospital, Oxford, United Kingdom; Division of Cardiovascul…	Journal of the American College of Cardiology (JACC)	2020	2/26/2018	Y	Y	Y	Y	Y
B-myb is a gene implicated in cell cycle and proliferation of breast cancer	Department of Oncological Surgery, Luqiao Hospital of Taizhou Enze Medical Group, Luqiao, Zhejiang, China; Departments of Gynecology, Taizhou Central Hospital of Taizhou Enze Medical Group, Taizhou, China; Departments of Pathology, Taizhou Central Hospital of Taizhou Enze Medical Group, Taizhou, China; Department of Oncology, Hangzhou Cancer Hospital, The First People’s Hospital of Hangzhou, Chin…	International Journal of Clinical and Experimental Pathology	2016	8/15/2014	Y	Y	Y	Y	Y
Advancing ambulatory pharmacy practice through a crisis: Objectives and strategies used in an ambulatory care action team’s response to the COVID-19 pandemic	Department of Pharmacy, Yale New Haven Hospital, New Haven, CT, USA; The Kimber Boothe Group, LLC, Cincinnati, OH, USA; Outpatient Pharmacy Services, Yale New Haven Health, New Haven, CT, USA; Corporate Pharmacy Services, Yale New Haven Health, New Haven, CT, USA;	American Journal of Health-System Pharmacy	2022	1/23/2021	Y	Y	Y	Y	Y
Caveolin-1 Is Essential for Activation of Rac1 and NAD(P)H Oxidase After Angiotensin II Type 1 Receptor Stimulation in Vascular Smooth Muscle Cells	Division of Cardiology, Department of Medicine, Emory University School of Medicine, Atlanta, Ga., Masuko Ushio-Fukai, PhD, Division of Cardiology, Emory University School of Medicine, 1639 Pierce Dr, Room 319, Atlanta, GA 30322. E-mail mfukai@emory.edu	Arteriosclerosis, Thrombosis, and Vascular Biology	2011	6/23/2005	Y	Y	Y	Y	Y
Antigen-induced tolerance by intrathymic modulation of self-recognizing inhibitory receptors	Cancer Immunology Program, Trescowthick Laboratories, Peter MacCallum Cancer Centre, East Melbourne, Victoria;Department of Microbiology and Immunology, University of Melbourne, Parkville, Victoria	Nature Immunology	2006	5/2/2004	Y	Y	Y	Y	Y
The EQ-5D-5L Valuation Study in Egypt	Department of Clinical Pharmacy, Faculty of Pharmacy, Cairo University, Kasr El-Aini St., Cairo, 11562, Egypt; EuroQol Group Office, Rotterdam, The Netherlands; Business School, Dorset House Talbot Campus, Bournemouth University, Fern Barrow, Poole, UK;	PharmacoEconomics	2021	3/12/2021	Y	Y	Y	Y	N
Tumor tropism of intravenously injected human-induced pluripotent stem cell-derived neural stem cells and their gene therapy application in a metastatic breast cancer model	Department of Biological Sciences, National University of Singapore, Singapore; Institute of Bioengineering and Nanotechnology, Singapore; Department of Medical Oncology, National Cancer Centre Singapore, Singapore;	Stem Cells	2019	4/9/2012	Y	Y	Y	Y	Y
MicroRNA-203 suppresses gastric cancer growth by targeting PIBF1/Akt signaling	Department of Gerontology, Shanghai Jiao Tong University Affiliated Shanghai Sixth People’s Hospital, Shanghai, 200233 China Department of Gastroenterology, Shanghai Jiao Tong University Affiliated Shanghai Sixth People’s Hospital, Yishan Road No. 600, Shanghai, 200233 China	Journal of Experimental & Clinical Cancer Research: (CR)	2017	3/15/2016	Y	Y	Y	Y	Y
The effects of fumonisin B1 at the No Observed Adverse Effect Level (NOAEL) and 5-times above on the renal histology and lipidome of rats	Hungarian University of Agriculture and Life Sciences, Institute of Physiology and Nutrition, Department of Physiology and Animal Health, Agribiotechnology and Precision Breeding for Food Security National Laboratory, Hungary; Vitas AS, Oslo, Norway; Hungarian University of Agriculture and Life Sciences, Institute of Animal Breeding Sciences, Department of Animal Breeding, Hungary; ELKH - MATE My…	Food and Chemical Toxicology: an International Journal Published for the British Industrial Biological Research Association	2022	8/18/2022	Y	Y	N	Y	N
Doppler Echocardiographic Assessment of TTK Chitra Prosthetic Heart Valve in the Mitral Position	Department of Cardiology, Sree Chitra Tirunal Institute for Medical Sciences and Technology, Trivandrum 695 011, Kerala, India; Department of Cardiothoracic Surgery, Sree Chitra Tirunal Institute for Medical Sciences and Technology, Trivandrum 695 011, Kerala, India	European Heart Journal Cardiovascular Imaging (formerly known as European Journal of Echocardiography)	2011	9/1/2008	Y	Y	Y	Y	Y
Up-regulation of pVHL along with down-regulation of HIF-1a by NDRG2 expression attenuates proliferation and invasion in renal cancer cells	Department of Biochemistry and Molecular Biology, State Key Laboratory of Cancer Biology, the Fourth Military Medical University, Xi'an, China Department of Urology, Tangdu Hospital, the Fourth Military Medical University, Xi'an, China Department of Urology, Wuhan General Hospital, Guangzhou Command PLA, Wuhan, China Department of Urology, Xijing Hospital, the Fourth Military Medical University, …	PLoS One	2014	12/20/2013	Y	Y	Y	Y	Y
Potentiated Osteoinductivity via Cotransfection with BMP-2 and VEGF Genes in Microencapsulated C2C12 Cells	Shanghai Key Laboratory of Orthopaedic Implants, Department of Orthopedic Surgery, Shanghai Ninth People’s Hospital, Shanghai Jiao Tong University School of Medicine, 639 Zhizaoju Road, Shanghai 20011, China;	BioMed Research International	2022	9/16/2015	Y	Y	Y	Y	Y
Research on computer technical assistance tools for special children for music therapy	Hunan First Normal University, 410205, Hunan, China	Cluster Computing	2022	3/10/2018	Y	Y	Y	Y	N
Ras-ERK1/2 signalling promotes the development of osteosarcoma through regulation of H4K12ac through HAT1	Department of Orthopedics, China-Japan Union Hospital of Jilin University, Changchun, China; Department of Ultrasonography, China-Japan Union Hospital of Jilin University, Changchun, China;	Artificial Cells, Nanomedicine, and Biotechnology	2020	4/3/2019	Y	Y	Y	Y	N
Elevated Expression Levels of PC3-Secreted Microprotein (PSMP) in Prostate Cancer Associated With Increased Xenograft Growth and Modification of Immune-Related Microenvironment	Institute of Hematology and Blood Diseases Hospital, Chinese Academy of Medical Sciences, Peking Union Medical College, Tianjin, China; Department of Laboratory Medicine, Center of Clinical Laboratory, School of Medicine, The First Affiliated Hospital, Zhejiang University, Hangzhou, China; Key Laboratory of Medical Immunology, Ministry of Health, Department of Immunology, School of Basic Medical …	Frontiers in Oncology	2020	8/28/2019	Y	Y	Y	Y	Y
Antibiotic Resistance Properties of Pseudomonas aeruginosa Isolated From Cases of Superficial Infections at the Emergency Unit	Department of Emergency Medicine, Alborz University of Medical Sciences, Karaj, IR Iran; Department of Emergency Medicine, Mashhad University of Medical Sciences, Mashhad, IR Iran; Department of Anesthesiology, Alborz University of Medical Sciences, Karaj, IR Iran	Jundishapur Journal of Microbiology	2016	1/23/2016	Y	Y	Y	Y	Y
Implementation System of Human Eye Tracking Algorithm Based on FPGA	Peking University, Shenzhen Graduate Schools, Shenzhen, 518000, China; School of Electronics Engineering and Computer Science, Peking Universitye, Beijing, 100871, China; iFutureLab Inc.955 Alma St., Suite B, Palo Alto, CA 94301, USA;	Computers, Materials & Continua (CMC)	2020	3/1/2019	Y	Y	Y	Y	Y
Fructose sensitizes pancreatic beta cells to TNFa-induced necroptosis	Department of Molecular Biology, Rowan University School of Osteopathic Medicine, Stratford, NJ 08084, USA;	Biology Open	2016	10/12/2015	Y	Y	Y	Y	Y
Comparative immunogenicity of HIV-1 gp160, gp140 and gp120 expressed by live attenuated newcastle disease virus vector	Virginia-Maryland Regional College of Veterinary Medicine, University of Maryland, College Park, Maryland, United States of America; Division of Surgical Sciences, Duke University, Durham, North Carolina, United States of America; Laboratory of Infectious Diseases, National Institute of Allergy and Infectious Diseases, Bethesda, Maryland, United States of America;	PLoS One	2020	10/1/2013	Y	Y	Y	Y	Y
Comparison of cardioprotective effects of salvianolic acid B and benazepril on large myocardial infarction in rats.	Institute of Chinese Herbal Medicine, College of Pharmaceutical Sciences, Zhejiang University, 310058 Hangzhou, China	Pharmacological Reports	2008	5/1/2008	Y	Y	N	Y	N
Synthesis, in silico and Pharmacological Evaluation of New Thiazolidine-4-Carboxylic Acid Derivatives Against Ethanol-Induced Neurodegeneration and Memory Impairment	Riphah Institute of Pharmaceutical Sciences, Riphah International University, Islamabad, 44000, Pakistan; State Key Laboratory of Oncogenomics, School of Chemical Biology and Biotechnology, Shenzhen Graduate School, Peking University, Shenzhen, People’s Republic of China; College of Natural and Health Sciences, Zayed University, Abu Dhabi, 49153, United Arab Emirates; Research Center for Modeling…	Journal of Inflammation Research	2022	6/25/2022	Y	Y	Y	Y	Y
Upregulation of microRNA-576-5p protects from steroid-induced avascular necrosis of the femoral head by suppressing ANXA2	Department of Orthopaedics, The First Affiliated Hospital of Anhui Medical University, Hefei, Anhui, China;	Cell Cycle	2023	12/10/2021	Y	Y	Y	Y	Y
Infectogenomics: Aspect of Host Responses to Microbes in Digestive Tract	State Key Laboratory for Diagnosis and Treatment of Infectious Diseases, The First Affiliated Hospital, School of Medicine, Zhejiang University, Hangzhou, China, 310003;	Metagenomics of the Human Body	2011	10/11/2011	Y	Y	Y	Y	Y
Measuring Postoperative Complications: On the Right Path but Far Away From the Destination	Department of Gastrointestinal Surgery & Liver Transplantation, All India Institute of Medical Sciences, New Delhi, India;	Annals of Surgery	2017	8/22/2017	Y	Y	Y	Y	Y
Phenazine Content in the Cystic Fibrosis Respiratory Tract Negatively Correlates with Lung Function and Microbial Complexity	Division of Biological Sciences, California Institute of Technology, Pasadena, California; Division of Geological and Planetary Sciences, California Institute of Technology, Pasadena, California; Howard Hughes Medical Institute, Pasadena, California; Department of Molecular Genetics, Forsyth Institute, Cambridge, Massachusetts; Department of Pediatrics, Children’s Hospital Boston, Massachusetts;	American Journal of Respiratory Cell and Molecular Biology	2018	8/3/2012	Y	Y	Y	Y	Y
Nrdp1 inhibits metastasis of colorectal cancer cells by EGFR signaling-dependent MMP7 modulation	Department of General Surgery, Jinan Central Hospital, Shandong University, Jinan; Department of General Surgery, Qilu Hospital, Shandong University, Jinan	Tumor Biology (Tumour Biology) - Official Journal of the International Society of Oncology and BioMarkers (ISOBM)	2017	10/21/2014	Y	Y	Y	Y	Y
Implications of Spike-glycoprotein processing at S1/S2 by Furin, at S2’ by Furin and/or TMPRSS2 and shedding of ACE2: cell-to-cell fusion, cell entry and infectivity of SARS-CoV-2	Laboratory of Biochemical Neuroendocrinology Montreal Clinical Research Institute (IRCM, affiliated to the University of Montreal) 110 Pine Ave west, Montreal, QC, H2W1R7, Canada; Laboratory of Human Retrovirology Montreal Clinical Research Institute (IRCM, affiliated to the University of Montreal) 110 Pine Ave west, Montreal, QC, H2W1R7, Canada; AFMB, CNRS, Université Aix-Marseille, CNRS, UMR 72…	BioRxiv	2021	7/2/2021	Y	Y	Y	Y	Y
LINC01354/microRNA-216b/KRAS Axis Promotes the Occurrence and Metastasis of Endometrial Cancer	Department of Gynecology, The Fourth Affiliated Hospital of China Medical University, No 4, Chongshan East Road, Huanggu District, Shenyang, 110032, China;	Discover Nano (formerly known as Nanoscale Research Letters)	2023	1/31/2022	Y	Y	Y	Y	Y
Application of machine learning (ML) and internet of things (IoT) in healthcare to predict and tackle pandemic situation	Department of Electrical Engineering, School of Electrical Engineering, Vellore Institute of Technology and Science, 632014, Vellore, India; Sanjivani College of Engineering, Kopargaon, & RaGa Academic Solutions, Chennai, India	Distributed and Parallel Databases	2022	8/7/2021	Y	Y	Y	Y	Y
Persian version of thirst distress scale (TDS) in patients on hemodialysis: Factor structure and psychometric properties	Student Research Committee, Mazandaran University of Medical Sciences, ?Sari, Iran; Department of Internal Medicine Nursing, Faculty of Health Sciences, Yüksek Ihtisas University, Turkey; The Nursing, Midwifery School of Razi, Kerman University of Medical Sciences, Kerman; Traditional, Complementary Medicine Research Center, Addiction Institute, Mazandaran University of Medical Sciences, Sari, Ir…	Clinical Nephrology	2019	2/1/2019	Y	Y	Y	Y	Y
Association of Lesion Location and Depressive Symptoms Poststroke	Department of Neurology, University of Leipzig Medical Center, Germany;	Stroke	2021	1/28/2021	Y	Y	Y	Y	Y
Muscle activity and masticatory efficiency with bilateral extension base removable partial dentures with different cusp angles	Department of Prosthodontics, School of Dentistry, University of Jordan, Amman, Jordan; The City of London School of Dentistry, London, United Kingdom;	The Journal of Prosthetic Dentistry	2020	6/20/2017	Y	Y	Y	Y	Y
Epidemiology & preventive aspects of railway suicides and fatalities related to trespassing accidents	Department of Pathology, K.G. Medical University UP, Lucknow, India; Department of Forensic Medicine & Toxicology, K.G. Medical University UP, Lucknow, India; Department of Physiology, K.G. Medical University UP, Lucknow, India;	Journal of Forensic and Legal Medicine	2013	10/3/2013	Y	Y	Y	Y	Y
Biopsia Nodulului Santinela in Cancerul De Colon	Disciplina Anatomia si Embriologie, Universitatea de Medicina si Farmacie, Targu Mures; Clinica Chirurgie 1, Spitalul Clinic Judetean Mures, Universitatea de Medicina si Farmacie, Targu Mures; Departmentul de AnatomoPatologie, Universitatea de Medicina si Farmacie, Targu Mures; Clinica Chirurgie 1, Spitalul Clinic Judetean de Urgenta Tg-Mures, Universitatea de Medicina si Farmacie, Targu Mures;	Clujul Medical	2018	9/1/2011	Y	Y	Y	Y	Y
Development of healthcare service model using physical information data based on cluster sensing technology	Department of Smart IT, U1 University, 310, Daehak-ro, Yeongdong-eup, Yeongdong-gun, Chungcheongbuk-do, Korea; Department of Health Management, Kyungdong University, 815, Gyeonhwon-ro, Munmak-eup, Wonju-si, Gangwon-do, Korea	Cluster Computing	2022	9/22/2017	Y	Y	Y	Y	Y
Treatment of Very Severe Osteoporotic Vertebral Compression Fractures with Balloon Kyphoplasty	Department of Orthopaedic Surgery, The First Affiliated Hospital of Soochow University, Suzhou, China	Neuroradiology	2013	3/21/2013	Y	Y	Y	Y	N
Analysis of basic neural network types for automated skin cancer classification using Firefly optimization method	Department of EEE, RVS College of Engineering and Technology, Coimbatore, Tamilnadu, India; Department of Electronics and Communication Engineering, Srinivasa Ramanujan Centre, SASTRA Deemed University, Kumbakonam, India; Department of ECE, School of EEE, SASTRA Deemed University, Thanjavur, India; Department of ECE, Karpagam Academy of Higher Education, Coimbatore, Tamilnadu, India	Journal of Ambient Intelligence and Humanized Computing	2022	8/7/2020	Y	Y	Y	Y	Y
Upregulating miR-146a by physcion reverses multidrug resistance in human chronic myelogenous leukemia K562/ADM cells	Department of Pediatrics, Affiliated Hospital of Southwest Medical University, Luzhou 646000, Sichuan, China;	American Journal of Cancer Research	2020	11/1/2016	Y	Y	Y	Y	Y
A comparison of tantrum behavior profiles in children with ASD, ADHD and comorbid ASD and ADHD	Louisiana State University, United States;	Research in Developmental Disabilities	2023	6/11/2013	Y	Y	Y	Y	Y
Ways of Reducing Intraoperative Blood Loss in Renal Cell Cancer Surgery Complicated by Invasion in the Lower Cave Vin	OGBUZ Belgorod Regional Clinical Hospital of St. Joasaph; Belgorod State National Research University; Federal State Budgetary Institution 1602 Military Clinical Hospital of the Ministry of Defense of the Russian Federation	Experimental and Clinical Urology (Экспериментальная И Клиническая Урология)	2020	1/1/2016	Y	Y	Y	Y	N
Parallel deep convolutional neural network for content based medical image retrieval	Department of Computer Science, Bharathiar University, Tamil nadu, Coimbatore, 641046, India;	Journal of Ambient Intelligence and Humanized Computing	2022	5/30/2020	Y	Y	Y	Y	Y
Long noncoding RNA CASC15 is upregulated in non-small cell lung cancer and facilitates cell proliferation and metastasis via targeting miR-130b-3p	Department of Respiratory, China-Japan Union Hospital of Jilin University, Changchun, China	European Review for Medical and Pharmacological Sciences	2021	9/1/2019	Y	Y	Y	Y	Y
The next generation cell-penetrating peptide and carbon dot conjugated nano-liposome for transdermal delivery of curcumin	Department of Applied Chemistry, Indian School of Mines, Dhanbad, India; Functional Nanomaterials Research Laboratory, Department of Applied Physics, Indian School of Mines, Dhanbad, India;	Biomaterials Science	2018	12/3/2015	Y	Y	Y	Y	Y
Cloning and expression of the AtGRP9 gene related to salt stress tolerance in Arabidopsis thaliana	College of Life Sciences, Sichuan University, Chengdu 610064, China;	Sheng Wu HuaXue Yu Sheng Wu Wu Li Xue Bao Acta Biochimica et Biophysica Sinica	2003	11/1/2002	Y	Y	Y	Y	Y
'It's Like Birth Control for HIV': Communication and Stigma for Gay Men on PrEP	Manship School of Mass Communication, Louisiana State University, Baton Rouge, Louisiana, USA; Communication Studies, Northeastern Univerisity, Boston, Massachusetts, USA;	Journal of Homosexuality	2020	7/27/2018	Y	Y	Y	Y	N
Effects of organic ligands on fractionation of rare earth elements (REEs) in hydroponic plants: an application to the determination of binding capacities by humic acid for modeling	Nanjing Institute of Geography and Limnology, Chinese Academy of Science, Nanjing 210008, China; Institute of Geographic Sciences and Natural Resources Research, Chinese Academy of Science, Beijing 100101, China; Department of Geography, National University of Ireland, Galway, Ireland; Department of Soil and Agrichemistry, Anhui Agricultural University, Hefei 230036, China	Chemosphere	2010	12/1/2006	Y	Y	Y	Y	Y
Treatment of Diabetic Neuropathy and Neuropathic Pain: How Far Have We Come?	Institute for Clinical Diabetes Research, German Diabetes Center, Leibniz Institute at the Heinrich Heine University, Düsseldorf, Germany	Diabetes Care	2012	2/1/2008	Y	Y	Y	Y	Y
Linear growth and circulating insulin-like growth factor I in children with tufting enteropathy receiving long-term TPN	Departments of Pediatrics, the Pharmacology, Hamad General Hospital, Doha;Department of Pediatrics, Alexandria University Children’s Hospital, Alexandria	Journal of Pediatric Gastroenterology and Nutrition	2014	8/1/2012	Y	Y	Y	Y	N
Poverty and Trends in 3 Common Chronic Disorders	Department of Pediatrics, Children’s Hospital of Pittsburgh of University of Pittsburgh Medical Center, Pittsburgh, Pennsylvania; Semel Institute for Neuroscience and Human Behavior, University of California, Los Angeles, Los Angeles, California; Department of Pediatrics, Nationwide Children’s Hospital, The Ohio State University, Columbus, Ohio; Department of Physical Medicine and Rehabilitation,…	Pediatrics	2017	2/13/2017	Y	Y	Y	Y	Y
To the Question About the Legal Nature of Compulsory Measures of a Medical Nature	National Research Tomsk State University (Tomsk)	Bulletin of the Kazan Legal Institute of the MIA of Russia (Вестник Казанского Юридического Института Мвд России)	2018	1/1/2016	Y	Y	Y	Y	Y
Obesity-induced Endoplasmic Reticulum Stress Causes Lung Endothelial Dysfunction and Promotes Acute Lung Injury	Center for Translational Medicine and Jane and Leonard Korman Lung Center, Thomas Jefferson University, Philadelphia, Pennsylvania; Department of Obstetrics and Gynecology, Thomas Jefferson University, Philadelphia, Pennsylvania; Cardeza Center for Vascular Biology Research, Thomas Jefferson University, Philadelphia, Pennsylvania;	American Journal of Respiratory Cell and Molecular Biology	2020	8/1/2017	Y	Y	Y	Y	Y
Research on Application of Sports Training Performance Prediction Based on Convolutional Neural Network	Shenyang Sport University, Shenyang 110102, China; Handan University, Handan, 056005, China;	Computational and Mathematical Methods in Medicine	2022	3/25/2022	Y	Y	Y	Y	N
Distinct Phenotypes of Cigarette Smokers Identified by Cluster Analysis of Patients with Severe Asthma	First Department of Medicine, Hokkaido University School of Medicine, Sapporo, Japan; Otolaryngology Head & Neck Surgery, Hokkaido University School of Medicine, Sapporo, Japan; Department of Respiratory Medicine, JR Sapporo Hospital, Sapporo, Japan; Department of Respiratory Medicine, KKR Sapporo Medical Center, Sapporo, Japan; Department of Respiratory Medicine, Otaru Kyokai Hospital, Otaru, Ja…	Annals of the American Thoracic Society	2016	12/1/2015	Y	Y	Y	Y	Y
The Role of the Extracellular Matrix Protein Mindin in Airway Response to Environmental Airways Injury	Division of Pulmonary, Allergy, and Critical Care Medicine, Department of Medicine, Duke University, Durham, North Carolina, USA; National Institute of Environmental Health Sciences, National Institutes of Health, Department of Health and Human Services, Research Triangle Park, North Carolina, USA; Department of Immunology, Duke University, Durham, North Carolina, USA;	Environmental Health Perspectives	2016	6/17/2011	Y	Y	Y	Y	Y
Facemasks in the COVID-19 era: A health hypothesis	Cardiology Division, Veterans Affairs Palo Alto Health Care System, Stanford University, Palo Alto, CA, United States;	Medical Hypotheses	2021	11/22/2020	Y	Y	Y	Y	Y
Targeting EGFR in bladder cancer	Department of Cancer Biology, U.T. MD Anderson Cancer Center, Houston, USA	World Journal of Urology	2012	8/10/2007	Y	Y	Y	Y	Y
Mitochondrial dysfunction and HIF1a stabilization in inflammation	The Wolfson Institute for Biomedical Research, University College London, Gower Street, London WC1E 6BT, UK;	Journal of Cell Science	2012	9/30/2008	Y	Y	Y	Y	Y
Is Refracture a Concern Following Closed Management of Tibia Shaft Fractures in Children	Orthopaedic Surgery, Riverside University Health System Medical Center · Moreno Valley, USA;	Cureus	2020	3/8/2020	Y	Y	Y	Y	Y
Evaluation of gene expression level of CDC5L and MACC1 in poor prognosis and progression of osteosarcoma	Department of Pharmaceutical Biotechnology, Faculty of Pharmacy Lorestan University of Medical Sciences Khorramabad Iran Department of Neurosurgery AJA University of Medical Sciences Tehran Iran Department of Pathology, Be’sat Hospital AJA University of Medical Sciences Tehran Iran Department of Orthopedic and Traumatology Universit?tsklinikum Bonn Bonn Germany Young Researchers and Elite Club, N…	Tumor Biology (Tumour Biology) - Official Journal of the International Society of Oncology and BioMarkers (ISOBM)	2016	6/1/2016	Y	Y	Y	Y	Y
Replacement of a Tracheal Stenosis with a Tissue-Engineered Human Trachea Using Autologous Stem Cells: A Case Report	Department of Otolaryngology, Head and Neck Surgery, Sahlgrenska University Hospital, University of Gothenburg, Gothenburg, Sweden. Department of Pathology, Sahlgrenska University Hospital, University of Gothenburg, Gothenburg, Sweden. Department of Transplantation Surgery, Sahlgrenska University Hospital, University of Gothenburg, Gothenburg, Sweden. Department of Thoracic Surgery, Sahlgrenska U…	Tissue Engineering. Part A	2016	9/4/2013	Y	Y	Y	Y	Y
Glucose-dependent insulinotropic polypeptide increases blood flow in adipose tissue of humans by recruiting capillaries	Department of Endocrinology, Bispebjerg University Hospital, Copenhagen, Denmark; Department of Clinical Physiology/Nuclear Medicine, Bispebjerg University Hospital, Copenhagen, Denmark; NNF Center for Basic Metabolic Research, University of Copenhagen, Copenhagen, Denmark; Department of Biomedical Sciences, University of Copenhagen, Copenhagen, Denmark;	The Journal of Clinical Endocrinology and Metabolism	2018	5/9/2018	Y	Y	Y	Y	N
Prevalence of Pseudomonas aeruginosa in post-operative wound infection in a referral hospital in Haryana, India	Department of Microbiology, Maharaja Agrasen Medical College and Hospital, Agroha (Hisar),Haryana, India;Department of Surgery, Maharaja Agrasen Medical College and Hospital, Agroha (Hisar),Haryana, India;	Journal of Laboratory Physicians	2011	10/29/2010	Y	Y	Y	Y	Y
LINC00657 promotes the development of colon cancer by activating PI3K/AKT pathway	Department of Medical Oncology, Shaanxi Provincial People’s Hospital, Xi’An, China; Department of Oncological Surgery, Shaanxi Provincial People’s Hospital, Xi’An, China;	European Review for Medical and Pharmacological Sciences	2021	10/1/2018	Y	Y	Y	Y	Y
Conservative Management of Subglottic Stenosis With Home Based Tracheostomy Care: A Retrospective Review of 28 Patients	Red Cross War Memorial Children's Hospital, Klipfontein Rd, Cape Town, 7700, SA, UK; Brighton & Sussex University Hospitals, Eastern Road, Brighton, BN2 5BE, UK;	International Journal of Pediatric Otorhinolaryngology	2020	11/5/2018	Y	Y	Y	Y	Y
Toll-like Receptor 2 Mediates Apolipoprotein CIII-induced Monocyte Activation	Department of Geriatrics and Vascular Medicine (A.K., K.S.) and the Life Science and Bioethics Research Center (A.K., M.O., M.Y.), Tokyo Medical and Dental University, Japan; Department of Cardiovascular Medicine (M.A., P.L., F.M.S.), Brigham and Women’s Hospital and Harvard Medical School, Boston, Mass; WPI Immunology Frontier Research Center (S.U., S.A.), Osaka University, Japan; and Department…	Circulation Research	2012	12/14/2008	Y	Y	Y	Y	Y
Amino acid based Rosuvastatin cocrystals: Towards the improvement of physicochemical parameters	Maharajah's College of Pharmacy, Phool Baugh, Vizianagaram, 535002, India; GITAM Institute of Pharmacy, GITAM (Deemed to be University), Visakhapatnam, Andhra Pradesh, India;	Journal of Crystal Growth	2021	6/30/2021	Y	Y	Y	Y	Y
CCR5 blockade in combination with rapamycin prolongs cardiac allograft survival in mice	Department of Cardiovascular Surgery, Union Hospital, Tongi Medical College, Huazhong Science and Technology University, Wuhan, China	Clinical and Experimental Immunology	2014	7/9/2009	N	N	N	N	N
Evodiamine Induces Apoptosis, G2/M Cell Cycle Arrest, and Inhibition of Cell Migration and Invasion in Human Osteosarcoma Cells via Raf/MEK/ERK Signalling Pathway	Department of Orthopedic, College of Clinical Medicine, Yangzhou University, Northern Jiangsu People's Hospital, Yangzhou, Jiangsu, China (mainland); Department of Orthopedics, Taizhou Fourth People's Hospital, Taizhou, Jiangsu, China (mainland)	Medical Science Monitor: International Medical Journal of Experimental and Clinical Research	2021	8/23/2018	Y	Y	Y	Y	Y
Treating Pulmonary Hypertension Post Cardiopulmonary Bypass in Pigs: Milrinone vs. Sildenafil Analog	Department of Anesthesiology, University of Florida College of Medicine, and Anesthesia Service, Gainesville, Florida, USA; Department of Surgery, University of Florida College of Medicine, and Anesthesia Service, Gainesville, Florida, USA; Malcom Randall Veterans Administration Medical Center, Gainesville, Florida, USA	Perfusion	2011	9/29/2008	N	N	N	N	N
Skin Cancer Developing from Scars	Institute of Postgraduate Education in Healthcare of the Republic of Tajikistan (Dushanbe); State Institution Republican Cancer Research Center MH and SZN RT; Tajik State Medical University named after Abu Ali Ibn Sina (Dushanbe);	Bulletin of Avicenna (Вестник Авиценны)	2019	1/1/2016	Y	Y	Y	Y	Y
Personal, social, health and economic education: the bridge between public health and education	PSHE Association, London, UK	International Journal of Health Promotion and Education	2017	5/3/2016	Y	Y	Y	Y	Y
Production of interleukin-4 in CD133+ cervical cancer stem cells promotes resistance to apoptosis and initiates tumor growth	Department of Gynecology, The Affiliated Zhongshan Hospital of Dalian University, Dalian, Liaoning 116001, P.R. China;	Molecular Medicine Reports	2016	4/27/2016	Y	Y	Y	Y	Y
Ten years of experience with microsurgical treatment of large and giant petroclival meningiomas	Department of Functional Neurosurgery, Xuanwu Hospital, Capital University of Medical Sciences, Beijing; Department of Neurosurgery, Sanbo Neurosurgical Hospital, Beijing;Department of Neurosurgery, The General Hospital of the Chinese People’s Armed Police Forces, Beijing	Journal of Clinical Neuroscience: Official Journal of the Neurosurgical Society of Australasia	2013	12/28/2012	Y	Y	Y	Y	Y
Clinical Significance and Effect of MTDH/AEG-I in Bladder Urothelial Cancer: A Study Based on Immunohistochemistry, RNA-Seq, and in vitro Verification	Department of Pathology, First Affiliated Hospital of Guangxi Medical University, Nanning, Guangxi Zhuang Autonomous Region 530021, China; Urology, First Affiliated Hospital of Guangxi Medical University, Nanning, Guangxi Zhuang Autonomous Region 530021, China;	Cancer Management and Research	2020	12/14/2018	Y	Y	Y	Y	N
Correlations of Microvascular Blood Flow of Contrast-Enhanced Ultrasound and HGF/c-Met Signaling Pathway with Clinicopathological Features and Prognosis of Patients with Hepatocellular Carcinoma	Department of Surgery, The Hospital of Xi’an Jiao Tong University, Xi’an, People’s Republic of China; Department of Internal Medicine, The Hospital of Xi’an Jiao Tong University, Xi’an, People’s Republic of China; Department of Gastroenterology, Xi’an First Hospital, Xi’an, People’s Republic of China; Department of Ultrasound, The First Affiliated Hospital of Xi’an Jiao Tong University, Xi’an, Pe…	OncoTargets and Therapy	2022	2/14/2017	Y	Y	Y	Y	Y
Long noncoding RNA DLEU1 promotes cell proliferation and migration of Wilms tumor through the miR-300/HOXC8 axis	Department of Urology, Xi'an Children's Hospital, Xi'an 710003, China;	RSC Advances	2021	12/4/2019	Y	Y	Y	Y	Y
Thymopoietin, a potent antagonist at nicotinic receptors in C2 muscle cell cultures	Department of Pharmacology, McGill University, Montreal, Canada; Immunobiology Research Institute, Annandale, NJ;	Molecular Pharmacology	1993	3/1/1991	Y	Y	Y	Y	Y
Interferon-α2b (IFN-α2b)-induced apoptosis is mediated by p38 MAPK in hepatocytes from rat preneoplastic liver via activation of NADPH oxidase	Facultad de Ciencias Bioquimicas y Farmaceuticas, Instituto de Fisiologia Experimental, Consejo Nacional de Investigaciones Cientificas y Tecnicas (CONICET), Universidad Nacional de Rosario, Rosario, Argentina	Growth Factors	2020	8/13/2009	Y	Y	Y	Y	Y
Decreased microRNA-452 expression and its prognostic significance in human osteosarcoma	Department of Orthopedics, The First Affiliated Hospital of Zhengzhou University, Zhengzhou 450000, Henan Province, People’s Republic of China Department of Orthopedics, People No.3 Hospital of Anyang, Anyang 455000, Henan Province, People’s Republic of China	World Journal of Surgical Oncology	2019	5/18/2016	Y	Y	Y	Y	Y
Unrecognized High Brachial Artery Bifurcation is Associated with Higher Rate of Dialysis Access Failure	Penn Presbyterian Medical Center, Vascular Surgery, Philadelphia, Pennsylvania	Seminars in Dialysis	2017	9/4/2011	Y	Y	Y	Y	Y
Liver Protection Mechanism and Absorption Promotion Technology of Silybin Based on Intelligent Medical Analysis	Pharmacy, Guangrao People's Hospital, Dongying 257300, Shandong, China; Zhucheng People's Hospital, Zhucheng 262200, Shandong, China;	Journal of Healthcare Engineering	2022	7/5/2021	N	Y	N	N	N
Validation of the STOP-Bang questionnaire as a means of screening for obstructive sleep apnea in adults in Brazil	Institute of Nursing, Dow University of Health Sciences, Karachi, Pakistan and University of Bradford, Faculty of Life Sciences, Bradford, UK;	Rawal Medical Journal	2020	4/1/2016	Y	Y	Y	Y	Y
Effect of glutamate antagonists on nitric oxide production in rat brain following intrahippocampal injection	Department of Physiology and Biochemistry, Faculty of Biology, University of Belgrade, 11000 Belgrade, Serbia; Institute for Medical Research, Military Medical Academy, 11000 Belgrade, Serbia; Sini?a Stankovic Institute for Biological Research, 11060 Belgrade, Serbia;	Archives of Biological Sciences	2015	1/1/2007	Y	Y	Y	Y	N
Decrease in age-related tau hyperphosphorylation and cognitive improvement following vitamin D supplementation are associated with modulation of brain energy metabolism and redox state	Department of Adult Health, Wayne State University, Detroit, MI 48202, United States; Hariri School of Nursing, American University of Beirut, Lebanon	Neuroscience	2015	3/14/2014	N	N	N	N	N
A study of COVID-19 in the Wuhan, Beijing, Urumqi and Dalian cities based on the regional disease vulnerability index	Ocean College, Zhejiang University, Zhoushan, 316021, China; Ocean Academy, Zhejiang University, Zhoushan, 316021, China; Department of Geography, San Diego State University, California, 92182, USA;	Journal of Infection and Public Health	2021	9/4/2021	Y	Y	Y	Y	Y
Effect of Apatinib Combined with Seggio on the Expression of Serum AFP and CA724 and Long-Term Survival Rate in Patients with Advanced Gastric Cancer Undergoing Comfortable Nursing Intervention	Department of General Surgery, Qilu Hospital (Qingdao), Cheeloo College of Medicine, Shandong University, Qingdao 266035, Shandong, China; Department of General Surgery, Jiakang Hospital, Jiakang 276000, China; PIVAS, The Affiliated Qingdao Central Hospital of Qingdao University, The Second Affiliated Hospital of Medical College of Qingdao University, Qingdao 266042, Shandong, China; Department o…	Journal of Healthcare Engineering	2022	4/7/2022	Y	Y	Y	Y	N
Study of antioxidant enzymes, lipid peroxidation, lipid profile and Immunologic factor in coronary artery disease in East Azarbijan	Department of Clinical Biochemistry, Cardiovascular Research Center, Faculty of Medicine, Tabriz University of Medical Sciences, Tabriz, Iran;	International Journal of Medicine and Biomedical Research	2016	6/9/2012	Y	Y	Y	Y	N
Human Exposure to Airborne Particles Containing Tantalum in Mining and Metallurgical Activities	Department of Civil Engineering, University of New Mexico, Room 2010, Albuquerque, NM, 87131, USA	Journal of Occupational and Environmental Hygiene	2014	7/13/2012	Y	Y	Y	Y	Y
Bacterial adhesion and colonization differences between zirconia and titanium implant abutments: an in vivo human study	Department of Oral and Maxillofacial Surgery, State University of West Paraná, Cascavel, Brazil; Division of Oral and Maxillofacial Surgery, Department of Oral Diagnosis, State University of Campinas Pracicaba Dental School, Piracicaba, Brazil; Division of Oral and Maxillofacial Surgery, Department of Dentristry, University of La Frontera School of Medicine, Temuco, Chile;	Journal of Periodontal & Implant Science	2019	12/31/2012	Y	Y	Y	Y	Y
Down-Regulation of uPA and uPAR by 3,3'-Diindolylmethane Contributes to the Inhibition of Cell Growth and Migration of Breast Cancer Cells	Department of Pathology, Barbara Ann Karmanos Cancer Center, Wayne State University School of Medicine, Detroit, Michigan 48201, USA	Journal of Cellular Biochemistry	2016	8/19/2009	Y	Y	Y	Y	Y
Disruption of NAD(P)H:quinone Oxidoreductase 1 Gene in Mice Leads to 20S Proteasomal Degradation of p63 Resulting in Thinning of Epithelium and Chemical-induced Skin Cancer	Department of Pharmacology and Experimental Therapeutics, University of Maryland School of Medicine, Baltimore, MD, USA; Baylor College of Medicine, One Baylor Plaza, Houston, TX, USA	Oncogene	2017	11/1/2010	Y	Y	Y	Y	Y
Treatment of tension headache: from old myths to modern concepts	Scientific and Educational Clinical Center of Neurology; State Budgetary Educational Institution of Higher Professional Education First Moscow State Medical University named after I.M. Sechenov of the Ministry of Health of Russia	RMJ (Russian Medical Journal) (РМЖ (Русский Медицинский Журнал))	2019	12/1/2015	Y	Y	Y	Y	N
Pathophysiological Findings explored via Epilepsy Surgery	Department of Neurosurgery, School of Medicine, Asahikawa Medical University	Japanese Journal of Neurosurgery	2017	4/25/2017	Y	Y	Y	Y	Y
TNF-α–TNFR signal pathway inhibits autophagy and promotes apoptosis of alveolar macrophages in coal worker's pneumoconiosis	College of Public Health, North China University of Science and Technology, Tangshan, China; Hebei Coal Mine Sanitation and Safety Laboratory, Tangshan, China; College of Life Sciences, North China University of Science and Technology, Tangshan, China; Department of Internal Medicine-Neurology, Tangshan Worker's Hospital Affiliated to North China University of Science and Technology, Tangshan, Ch…	Journal of Cellular Physiology	2022	11/23/2018	Y	Y	Y	Y	Y
COVID-19 and the scaled-down 2020 Hajj Pilgrimage - Decisive, logical and prudent decision making by Saudi authorities overcomes pre-Hajj public health concerns	Division of Infection and Immunity, University College London, and NIHR Biomedical Research Centre, UCL Hospitals NHS Foundation Trust, London, United Kingdom; Special Infectious Agents Unit, King Fahd Medical Research Center, Jeddah, Saudi Arabia; Medical Laboratory Sciences Department, Faculty of Applied Medical Sciences, King Abdulaziz University, Jeddah, Saudi Arabia; Department of Medicine, …	International Journal of Infectious Diseases (IJID): Official Publication of the International Society for Infectious Diseases	2020	8/7/2020	Y	Y	Y	Y	Y
The conundrum of lenticular oncology. A review.	Department of Ophthalmology, Himalayan Institute of Medical Sciences, Dehradun, Uttaranchal, India	Indian Journal of Ophthalmology	2006	12/1/2003	Y	Y	Y	Y	Y
Induction of a homeostatic circuit in lung tissue by microbial compounds	Department of Medicine, University of California, San Diego, La Jolla, California 92093; Lung Biology Center, University of California, San Francisco, San Francisco, California 94158	Immunity	2008	4/14/2006	Y	Y	Y	Y	Y
Ampelopsis japonica Makino Extract Inhibits the Inflammatory Reaction Induced by Pathogen-Associated Molecular Patterns in Epidermal Keratinocytes	Department of Dermatology, Chungnam National University School of Medicine, Daejeon, Korea Department of Obstetrics and Gynecology, Dongguk University College of Korean Medicine, Seoul, Korea Skin Med Company, Daejeon, Korea	Annals of Dermatology	2016	5/25/2016	Y	Y	Y	Y	Y
Evaluation of the Stability of the Total Antioxidant Capacity, Polyphenol Contents, and Starch Hydrolase Inhibitory Activities of Kombucha Teas Using an In Vitro Model of Digestion	Functional Food Product Development Project, National Institute of Fundamental Studies, Hantane Road, 20000 Kandy, Sri Lanka	Journal of Chemistry	2016	10/12/2015	Y	Y	Y	Y	Y
Accuracy of Noninvasive Haemoglobin Measurement by Pulse Oximetry Depends on the Type of Infusion Fluid	Section for Anaesthesia, Link?ping University, Link?ping, Sweden	European Journal of Anaesthesiology	2014	2/1/2013	N	N	N	N	Y
Fbxo3 knockdown attenuates inflammatory responses in lupus nephritis	unknown	International Journal of Clinical and Experimental Pathology	2017	2/1/2017	Y	Y	Y	Y	Y
Reduced miR-125a-5p level in non-small-cell lung cancer is associated with tumour progression	Department of Thoracic Surgery, Cancer Hospital of China Medical University, Shenyang 110042, Liaoning Province, People's Republic of China; Department of Thoracic Surgery, Liaoning Cancer Hospital and Institute, Shenyang 110042, Liaoning Province, People's Republic of China; Department of Medical Imaging, Cancer Hospital of China Medical University, Shenyang 110042, Liaoning Province, People's R…	Open Biology	2020	10/10/2018	Y	Y	Y	Y	Y
SHBG Is an Important Factor in Stemness Induction of Cells by DHT In Vitro and Associated with Poor Clinical Features of Prostate Carcinomas	Department of Pathology, The Norwegian Radium Hospital, Institute of Clinical Medicine, Oslo University Hospital, Faculty of Medicine, University of Oslo, Oslo, Norway; Key laboratory of Carcinogenesis and Translational Research (Ministry of Education), Department of Thoracic Surgery II, Peking University Cancer Hospital & Institute, Beijing, China; Department of Surgery, The First Affiliated Hos…	PLoS One	2020	7/30/2013	Y	Y	Y	Y	Y
Mechanical circulatory support with optimal coronary reflow in a cardiogenic shock complicating acute myocardial infarction	Department of Cardiovascular Medicine, Sakakibara Heart Institute, Tokyo, Japan; Tokyo CCU Network Scientific Council, Tokyo, Japan;	Journal of Cardiology	2016	6/23/2015	Y	Y	Y	Y	Y
Midazolam Versus Propofol for Reducing Contractility of Fatigued Canine Diaphragm	Department of Anaesthesiology, University of Tsukuba Institute of Clinical Medicine, 2-1-1 Amakubo, Tsukuba City, Ibaraki, Japan;	British Journal of Anaesthesia	2013	6/1/2001	Y	N	N	Y	N
Effect of risedronate on the cortical and cancellous bone mass and mechanical properties in ovariectomized rats: a comparison with the effects of alfacalcidol	Department of Sports Medicine, Keio University School of Medicine, 35 Shiranomachi, Shinjuku-ku, Tokyo, 160-8582, Japan; Hamri Co., Ltd, Tokyo 110-0005, Japan; Department of Neurology, Hitate Hospital, Fukuoka 862-0041, Japan; Department of Orthopaedic Surgery, Fujita Health University, Aichi 470-1192, Japan; Metabolism Laboratory, Department of Medicine, Winthrop-University Hospital, NY 11501, U…	Journal of Nutritional Science and Vitaminology	2019	12/1/2006	N	N	N	N	N
Nurses’ Attitudes Toward Psychiatric Help for Depression: The Serial Mediation Effect of Self-Stigma and Depression on Public Stigma and Attitudes Toward Psychiatric Help	Department of Nursing, Research Institute for Basic Science, Hoseo University, Asan-si 31499, Korea; College of Nursing, Dankook University, Cheonan-si 31116, Korea;	International Journal of Environmental Research and Public Health	2022	7/14/2020	Y	Y	Y	Y	N
Serum interleukin-6 in systemic sclerosis and its correlation with disease parameters and cardiopulmonary involvement	Rheumatology and Rehabilitation Department, Minia University, Egypt Chest Department, Minia University, Egypt Cardiology Department, Minia University, Egypt Radiology Department, Minia University, Egypt Clinical Pathology Department, Minia University, Egypt	Egyptian Journal of Chest Diseases and Tuberculosis	2016	2/22/2016	Y	Y	Y	Y	Y
Regulation of mTOR by miR-107 to facilitate glioma cell apoptosis and to enhance cisplatin sensitivity	Department of Neurosurgery, The Fifth Affiliated Hospital of Harbin Medical University, Daqing, Heilongjiang, China	European Review for Medical and Pharmacological Sciences	2020	10/1/2018	Y	Y	Y	Y	Y
Contributions to the History of Psychology: XC. Evolutionary Biology and Heritable Traits (with Reference to Oriental-White-Black Differences): The 1989 AAAS Paper	University of Western Ontario;	Psychological Reports	2021	12/1/1992	Y	Y	Y	Y	Y
Is insulin resistance the cause of fibromyalgia A preliminary report	Department of Neurology, University of Texas Medical Branch, Galveston, Texas, United States of America; St. Michael’s Pain & Spine Clinics, Houston, Texas, United States of America; Department of Anesthesiology, LSU School of Medicine Health Sciences Center, New Orleans, Louisiana, United States of America; Office of Biostatistics, University of Texas Medical Branch, Galveston, Texas, United Sta…	PLoS One	2019	5/6/2019	Y	Y	Y	Y	N
Atrial septal defect repair; our early and mid-phase results	Department of Cardiovascular Surgery, Canakkale Onsekiz Mart University, Faculty of Medicine, Canakkale, Turkey;	Pakistan Journal of Medical Sciences	2014	3/1/2014	Y	Y	Y	Y	N
Circular RNA circ_0067934 functions as an oncogene in glioma by targeting CSF1	Department of Neurosurgery, Jilin Beihua University Affiliated Hospital, Jilin, China; Department of Pathology, Jilin Beihua University Affiliated Hospital, Jilin, China	European Review for Medical and Pharmacological Sciences	2020	10/1/2019	Y	Y	Y	Y	Y
Salivary and serum 8-hydroxydeoxyguanosine level in simulated microgravity	Oral Imaging Centre, School of Dentistry, Oral Pathology and Maxillofacial Surgery, Catholic University Leuven, Leuven, Belgium; Forensic Odontology Section, School of Dentistry, Oral Pathology and Maxillofacial Surgery, Catholic University Leuven, Leuven, Belgium; Jain Dental Clinic, New Delhi, India;	Macedonian Journal of Medical Sciences	2019	10/18/2010	Y	Y	Y	Y	N
Socioeconomic status and prognosis of heart failure with reduced vs. preserved ejection fraction: A propensity-matched study in the community	Department of Medicine, Hospital Universitario Puerto Real, University of Cadiz, School of Medicine, Spain;	International Journal of Clinical Practice	2021	10/12/2020	Y	Y	Y	Y	N
Basic residues of the helix six domain of influenza virus M1 involved in nuclear translocation of M1 can be replaced by PTAP and YPDL late assembly domain motifs	Department of Microbiology, Immunology and Molecular Genetics, Jonsson Comprehensive Cancer Center, Molecular Biology Institute, UCLA School of Medicine, Los Angeles, California 90095-1747	Journal of Virology	2006	6/1/2003	Y	Y	Y	Y	Y
NFKB1 mediates Th1/Th17 activation in the pathogenesis of psoriasis	Institute of Dermatology and Department of Dermatology, The First Affiliated Hospital, Anhui Medical University, No. 81 Meishan Road, Hefei, Anhui 230032, China; Key Laboratory of Dermatology, Anhui Medical University, Ministry of Education, Hefei, Anhui 230032, China;	Cellular Immunology	2023	5/2/2018	Y	Y	Y	Y	Y
Optic Neuritis--Diagnosis, Treatment and Follow Up	Nevrologisk avdeling, Molde sjukehus, 6407 Molde, Norway	Tidsskrift for den Norske l?geforening: Tidsskrift for Praktisk Medicin, Ny R?kke	2005	2/17/2005	Y	Y	Y	Y	Y
G9a/RelB Regulates Self-renewal and Function of Colon-cancer-initiating Cells by Silencing Let-7b and Activating the K-RAS/?-catenin Pathway	Center for Systems Biology, National Taiwan University, Taipei 100, Taiwan; Department of Dermatology, National Taiwan University Hospital and National Taiwan University College of Medicine, Taipei 100, Taiwan; Department of Otolaryngology, National Taiwan University Hospital, Taipei 100, Taiwan; Graduate Institute of Oral Biology, School of Dentistry, National Taiwan University, Taipei 100, Taiw…	Nature Cell Biology	2016	8/15/2016	Y	Y	Y	Y	Y
Upregulated microRNA-381-5p strengthens the effect of dexmedetomidine preconditioning to protect against myocardial ischemia–reperfusion injury in mouse models by inhibiting CHI3L1	Department of Anesthesiology, Honghui Hospital, Xi’an Jiaotong University, Xi'an 710054 Shaanxi, China	International Immunopharmacology	2021	1/16/2021	Y	Y	Y	Y	Y
Factors Affecting Readmission After Pediatric Thyroid Resection: A National Surgical Quality Improvement Program-Pediatric Evaluation	Division of Pediatric Surgery, Children's Hospital of Alabama, University of Alabama, Birmingham, Alabama; Department of Surgery, University of Alabama at Birmingham, Birmingham, Alabama;	Journal of Surgical Research	2019	5/29/2019	Y	Y	Y	Y	Y
Brain Damage in Phenylalanine, Homocysteine and Galactose Metabolic Disorders	Inborn Errors of Metabolism Department, Institute of Child Health, Research Centre, “Aghia Sophia” Childrens Hospital, Athens, Greece; Department of Physiology, Medical School, University of Athens, Athens, 65257, Greece	Metabolic Encephalopathy	2008	1/1/2008	Y	Y	Y	Y	Y
Co-exposure effects of arsenic and fluoride on intelligence and oxidative stress in school-aged children: A cohort study	Environmental Health Laboratory, Department of Environmental Sciences, Faculty of Biological Sciences, Quaid-i-Azam University, Islamabad, 45320, Pakistan; Environmental Geochemistry Laboratory, Department of Environmental Sciences, Faculty of Biological Sciences, Quaid-i-Azam University, Islamabad, 45320, Pakistan;	Environmental Research	2021	9/11/2020	Y	Y	Y	Y	Y
Effect of radiofrequency on sympathetic nervous system functioning	Department of Experimental Medicine, Università degli Studi della Campania “Luigi Vanvitelli”, Caserta, Italy; Italian Society of nonAblative Radiofrequency; Department of Clinical and Experimental Medicine, University of Foggia, Foggia, Italy; Department of Motor Sciences and Wellness, University of Naples “Parthenope”, Italy; Italian Society of Aesthetic Medicine; Department of Biology, Univers…	Acta Medica Mediterranea	2017	5/1/2017	Y	Y	Y	Y	N
UM-164: A Potent c-Src/p38 Kinase Inhibitor with In Vivo Activity against Triple-Negative Breast Cancer	Department of Internal Medicine, University of Michigan, Ann Arbor, Michigan; Departments of Medicinal Chemistry and Chemistry, University of Michigan, Ann Arbor, Michigan; Center for Cancer and Cell Biology, Van Andel Research Institute, Grand Rapids, Michigan; Department of Biostatistics, University of Michigan, Ann Arbor, Michigan;	Clinical Cancer Research: An Official Journal of the American Association for Cancer Research	2020	5/6/2016	Y	Y	Y	Y	Y
Myocardial Infarct Size Determined by Computed Transmission Tomography in Canine Infarcts of Various Ages and in the Presence of Coronary Reperfusion	Departments of Radiology and Medicine, University of California, San Diego Medical Center, California, USA ; San Diego Veterans Administration Medical Center, San Diego, California, USA;	Journal of the American College of Cardiology (JACC)	1987	1/1/1984	Y	Y	Y	Y	Y
Huntington's Disease: Characteristics of Fallers	Physiotherapy Program, School of Exercise and Health Sciences, Edith Cowan University, Joondalup, WA;	Physiotherapy Research International: The Journal for Researchers and Clinicians in Physical Therapy	2017	2/10/2014	Y	Y	Y	Y	Y
Airflow and Door Position: A Case Study on Aerosol Dispersion within a General Patient and Airborne Infectious Isolation Room	Durham School of Architectural Engineering and Construction, College of Engineering, University of Nebraska-Lincoln;	Journal of Architectural Engineering	2014	1/12/2013	Y	Y	Y	Y	Y
Activation of Capsaicin-sensitive Primary Sensory Neurones Induces Anandamide Production and Release	Department of Anaesthetics and Intensive Care, Imperial College, Faculty of Medicine, Chelsea and Westminster Hospital, London, UK; Novartis Institute of Medical Sciences, London, UK; The Drug Discovery Center, Novartis Pharma AG, Basel, Switzerland;	Journal of Neurochemistry (JNC)	2011	2/1/2003	Y	Y	Y	Y	N
Isolation of optically active nevirapine, a dipyridodiazepinone metabolite from the seeds of Cleome viscosa	Process Chemistry and Chemical Engineering Department, Central Institute of Medicinal and Aromatic Plants (CSIR), Uttar Pradesh;Molecular and Structural Biology Division, Central Drug Research Institute (CSIR), Chattar Manzil Palace, Uttar Pradesh	Tetrahedron	2011	11/18/2010	Y	Y	Y	Y	Y
Trends in prostate cancer incidence and survival in various socioeconomic classes: A population-based study	Department of Surgery, Leighton Hospital, Crewe, South Cheshire, CW1 4QJ, UK	International Journal of Urology: Official Journal of the Japanese Urological Association	2006	7/25/2005	Y	Y	Y	Y	Y
Does Development Assistance for Health Really Displace Government Health Spending? Reassessing the Evidence	Stanford University, Stanford, California, United States of America	PLoS Medicine	2012	5/8/2012	Y	Y	Y	Y	Y
Profile of female breast lesions in Saudi Arabia	Department of Histopathology. King Abdul Aziz University Hospital, Jeddah	The Journal of the Pakistan Medical Association (JPMA)	2008	7/1/2001	Y	Y	Y	Y	Y
The criteria for choose of treatment method of children with spleen injuries	unavailable	Khirurgiia	2017	1/1/2014	Y	Y	Y	Y	N
Association between body mass index and risk of breast cancer in Tunisian women	Department of Medical Oncology, University College Hospital, Sousse, Tunisia	Annals of Saudi Medicine	2012	7/1/2011	Y	Y	Y	Y	Y
Predictors of premature gonadal failure in patients with systemic lupus erythematosus. Results from LUMINA, a multiethnic US cohort	Department of Medicine (Division of Clinical Immunology and Rheumatology), Schools of Medicine And Public Health, University of Alabama, Birmingham, Alabama, USA; Department of Surgery (Section of Trauma, Burns and Critical Care) and Epidemiology, Schools of Medicine And Public Health, University of Alabama, Birmingham, Alabama, USA; Department of Medicine (Division of Rheumatology), University o…	Annals of the Rheumatic Diseases	2008	2/13/2008	Y	Y	Y	Y	Y
Erucylphosphocholine induces growth inhibition, cell cycle arrest, and apoptosis in human choriocarcinoma cells	Department of Obstetrics and GynecologyOita University Faculty of MedicineYufuJapan	Tumor Biology (Tumour Biology) - Official Journal of the International Society of Oncology and BioMarkers (ISOBM)	2015	6/1/2011	Y	Y	Y	Y	Y
Klinicko terapijske specificnosti shizofrenije s prodromima i ranim pocetkom - model rizicnog mentalnog stanja i shizofrene vulnerabilnosti	Medicinski fakultet u Beogradu, Klinika za psihijatriju, Klinicki Centar Srbije, Beograd;	European Journal of Bioethics	2016	1/1/2013	Y	Y	Y	Y	Y
Prostaglandin E2 receptor EP1 transactivates EGFR/MET receptor tyrosine kinases and enhances invasiveness in human hepatocellular carcinoma cells	Department of Pathology, University of Pittsburgh School of Medicine, Pittsburgh, Pennsylvania;	Journal of Cellular Physiology	2015	12/5/2005	Y	Y	Y	Y	Y
Melatonin stimulates the growth of new bone around implants in the tibia of rabbits	Department of General Dentistry, Faculty of Medicine and Dentistry, University of Murcia, Murcia, Spain; Department of Estomatology, University of Murcia, Murcia, Spain; Department of Pharmacological Interactions in Dentistry, Dental School, University of Granada, Granada, Spain; Master in Implant Dentistry, University of Murcia, Murcia, Spain; Department of Oral Surgery, Faculty of Medicine, Uni…	Journal of Pineal Research	2021	7/28/2010	Y	Y	Y	N	Y
Electrophysiological Follow-Up of Patients with Chronic Peripheral Neuropathy Induced by Occupational Intoxication with n-Hexane	Southern Medical University, Guangzhou, 510515, People’s Republic of China; Department of Hand Surgery, The Fifth Affiliated Hospital of Zunyi Medical College, Zhuhai, 519100, People’s Republic of China; Department of Hand and Foot Surgery, Provincial Hospital Affiliated to Shandong University, Jinan, 250021, People’s Republic of China;	Cell Biochemistry and Biophysics	2021	5/23/2014	Y	Y	Y	Y	N
Using a deep recurrent neural network with EEG signal to detect Parkinson’s disease	College of Tobacco Science, Henan Agricultural University, Scientific Observation and Experiment Station of Henan, Ministry of Agriculture, Zhengzhou, China; Department of Respiratory Medicine, Henan Provincial People’s Hospital; People’s Hospital of Zhengzhou University, Zhengzhou, China;	Annals of Translational Medicine	2021	7/1/2020	Y	Y	Y	Y	Y
Health and Nutrition Literacy and Adherence to Treatment in Children, Adolescents, and Young Adults With Chronic Kidney Disease and Hypertension, North Carolina, 2015	The University of North Carolina at Chapel Hill School of Medicine, Chapel Hill, North Carolina;	Preventing Chronic Disease	2016	8/4/2016	Y	Y	Y	Y	N
Causation of Cigarette Smoke-induced Emphysema by p-Benzoquinone and Its Prevention by Vitamin C	Department of Biotechnology and Dr. B. C. Guha Centre for Genetic Engineering & Biotechnology, Calcutta University College of Science, Kolkata, India;	American Journal of Respiratory Cell and Molecular Biology	2021	7/4/2014	Y	Y	Y	Y	N
Differential Expression of Fibroblast Growth Factor-2 and Receptor by Glial Cells in Experimental Autoimmune Encephalomelitis (EAE)	Institutes of Clinical Pathology and Neuropathology, Department of Pathology, University Hospital, 8091 Zürich, Switzerland; Max-Planck-Institute of Psychiatry, Department of Neuroimmunology, 82152 Martinsried, Germany;	Glia	1997	2/1/1996	Y	Y	Y	Y	Y
Impact of Co-existing Vascular Headache on Symptom Relief After Endoscopic Sinus Surgery	unavailable	Journal of Evolution of Medical and Dental Sciences	2017	9/23/2016	Y	Y	Y	Y	N
Gene-gene interaction network analysis of ovarian cancer using TCGA data	Department of Gynecology and Obstetrics, Shengjing Hospital of China Medical University, No.36, Sanhao Street, Heping District, Shenyang, Liaoning Province 110004, China; Department of Oncology, The fifth Hospital of Shenyang, Shenyang 110023, China; Department of Gynecology and Obstetrics, The ninth Hospital of Shenyang, Shenyang 110024, China	Journal of Ovarian Research	2015	12/6/2013	Y	Y	Y	Y	Y
CD133 and DNA-PK regulate MDR1 via the PI3K- or Akt-NF-kB pathway in multidrug-resistant glioblastoma cells in vitro	Division of Pediatric Neurosurgery, Stanley Manne Children's Research Institute, Ann & Robert H Lurie Children's Hospital of Chicago, Northwestern University Feinberg School of Medicine, Chicago, IL, USA; Falk Brain Tumor Center, Ann & Robert H Lurie Children's Hospital of Chicago, Northwestern University Feinberg School of Medicine, Chicago, IL, USA; Development Biology Program, Stanley Manne Ch…	Oncogene	2016	1/14/2016	Y	Y	Y	Y	Y
Bone mineral density of lumbar spine and femur in patients with gynecologic cancer	Department of Obstetrics and Gynecology, Inje University Haeundae Paik Hospital, Busan, Korea;	Climacteric	2014	12/5/2013	Y	Y	Y	Y	Y
Ability of PITX2 Methylation to Predict Survival in Patients With Prostate Cancer	Department of Urology, First Affiliated Hospital of Xinjiang Medical University, Urumqi, People’s Republic of China; Department of Urology, People’s Hospital of Xinjiang Uygur Autonomous Region, Urumqi, People’s Republic of China	OncoTargets and Therapy	2016	3/4/2015	Y	Y	Y	Y	N
The clinical significance of serum sCD25 as a sensitive disease activity marker for rheumatoid arthritis	Department of Rheumatology and Immunology and Beijing Key Laboratory for Rheumatism and Immune Diagnosis (BZ0135), Peking University People's Hospital , Beijing , China; Department of Rheumatology and Immunology, The Fifth Affiliated Hospital of Zhengzhou University, Zhengzhou, China; Department of Rheumatology and Immunology, Peking University Shenzhen Hospital, Guangdong China;	Scandinavian Journal of Rheumatology	2019	6/4/2019	Y	Y	Y	Y	Y
Local delivery of adenoviral vectors encoding murine interleukin 10 induces colonic interleukin 10 production and is therapeutic for murine colitis	Kennedy Institute of Rheumatology Division, Imperial College School of Medicine, London; Fourth Department of Surgery, University of Helsinki Central Hospital, Helsinki; Department of Hepatology, Royal Free and University College Medical School, Royal Free Campus, London	Gut	2004	3/1/2003	Y	Y	Y	N	Y
Gold-quercetin nanoparticles prevent metabolic endotoxemia-induced kidney injury by regulating TLR4/NF-kB signaling and Nrf2 pathway in high fat diet fed mice	1hongqing Key Laboratory of Medicinal Resources in the Three Gorges Reservoir Region, School of Biological and Chemical Engineering, Chongqing University of Education, Chongqing; College of Engineering and Applied Sciences, Nanjing University, Nanjing Department of Urology, The Second Affiliated Hospital, School of Medicine, Zhejiang University, Hangzhou, Zhejiang; Department of Nephrology, Huai’…	International Journal of Nanomedicine	2019	1/5/2017	Y	Y	Y	Y	Y
Return to sports activity by athletes after treatment of spondylolysis	Institute for Integrated Sports Medicine, Keio University School of Medicine, Tokyo 160-8582, Japan; Department of Neurology, Mitate Hospital, Fukuoka 826-0041, Japan;	World Journal of Orthopedics	2018	11/18/2010	Y	Y	Y	Y	Y
Defining In Vivo Mucosal Inflammatory Activity Using Laser Scanning Confocal Endomicroscopy in Human Ulcerative Colitis	Gastroenterology and Liver Unit at the Royal Hallamshire Hospital, Sheffield, England; Medical Clinic, University of Mainz, Mainz, Germany; School of Medicine and Biomedical Sciences, University of Sheffield, Sheffield, England; Academic Unit of Pathology, Section of Oncology and Pathology, Biomedical Sciences, University of Sheffield Medical School, Sheffield, England;	Gastroenterology	2008	6/12/2008	Y	Y	Y	Y	Y
Intragastric balloon: another option for treatment of obesity and morbid obesity	Dipartimento di Scienze Chirurgiche dell'Universita degli Studi di Milano-Divisionedi Chirurgia, Istituto Clinico Sant'Ambrogio di Milano, Centro per la Farmacoterapia delle malattie nutrizionalie metaboliche, Italy;	Hepatogastroenterology	2012	1/1/2004	Y	Y	Y	Y	N
Identification of CYP3A4 as the primary cytochrome P450 responsible for the metabolism of tandospirone by human liver microsomes	Pharmacokinetics Research Laboratories, Dainippon Sumitomo Pharma Co. Ltd, Osaka, Japan;	European Journal of Drug Metabolism and Pharmacokinetics	2019	2/23/2007	Y	Y	Y	Y	Y
[truncated: 11 more rows]
